# Supplementary material for: Epileptic seizure biophysics: the role of local voltage difference
Source: Mil Med Res. 2025 Jul 11;12:35. doi: 10.1186/s40779-025-00620-4 (PMC12247268; doi:10.1186/s40779-025-00620-4)
Supplement: Supplementary file 2 — Additional file 2. Table S1 The energy data of different frequency EEG activities (1 h data, including 4 min episodes). Table S2 The energy data of different frequency EEG activities (4 min episodes). [file 40779_2025_620_MOESM2_ESM.xlsx]

## Sheet: Table S1
Table S1 The energy data of different frequency EEG activities (1 h data, including 4 min episodes)
Name	0.01 − 0.5 Hz	0.5 – 40 Hz	40 − 300 Hz
A1	0.52157	0.47816	0.00026772
A2	0.4152	0.58445	0.00034716
A3	0.41579	0.58382	0.00038829
A4	0.42316	0.57634	0.00049456
A5	0.56833	0.43079	0.0008865
A6	0.59264	0.40708	0.00028303
A7	0.55332	0.44657	0.00010938
A8	0.52147	0.47841	0.00011808
A9	0.49303	0.50678	0.0001855
A10	0.43262	0.56706	0.00031751
A11	0.31083	0.68873	0.00044113
A12	0.30682	0.69288	0.00029835
A13	0.3046	0.69523	0.00017713
A14	0.38604	0.61332	0.00064157
A15	0.44158	0.55754	0.00088414
A16	0.45936	0.53772	0.0029273
B1	0.57445	0.42514	0.00040905
B2	0.52597	0.47349	0.00054278
B3	0.49923	0.50025	0.00051964
B4	0.53445	0.46517	0.00037559
B5	0.61087	0.38885	0.00027416
B6	0.62653	0.3728	0.00066877
B7	0.5196	0.47952	0.00087222
B8	0.6522	0.34728	0.00051489
B9	0.59871	0.40101	0.00027641
B10	0.65598	0.34389	0.00012755
B11	0.6254	0.37448	0.00012025
B12	0.59683	0.40305	0.00012232
B13	0.55499	0.44488	0.00013162
B14	0.54598	0.45378	0.00024299
B15	0.55815	0.44161	0.00024564
B16	0.54144	0.45843	0.00012717
C1	0.84148	0.15822	0.00030094
C2	0.55187	0.4476	0.00053032
C3	0.57796	0.4218	0.00024497
C4	0.64507	0.35482	0.00011296
C5	0.61596	0.38393	0.00010823
C6	0.6406	0.35929	0.00010843
C7	0.72263	0.27726	0.00010448
C8	0.74403	0.25585	0.00011866
C9	0.67608	0.32377	0.00014507
C10	0.64489	0.35486	0.00025431
C11	0.59052	0.40903	0.00045139
C12	0.51967	0.48001	0.00031869
C13	0.66027	0.33945	0.00027634
C14	0.67865	0.32075	0.00059219
C15	0.43348	0.56582	0.00069695
C16	0.45381	0.54592	0.00027194
D1	0.87263	0.12723	0.00014626
D2	0.54441	0.45511	0.00048031
D3	0.54145	0.4583	0.00025113
D4	0.53249	0.46732	0.00018893
D5	0.50935	0.49048	0.00017462
D6	0.48397	0.51586	0.00017252
D7	0.46234	0.53749	0.00016159
D9	0.41483	0.58498	0.00019007
D10	0.44789	0.55152	0.00059854
E1	0.65577	0.34387	0.00035764
E2	0.56243	0.43718	0.00038607
E3	0.56149	0.43817	0.0003401
E4	0.54223	0.45749	0.00027885
E5	0.51847	0.48132	0.0002057
E6	0.50291	0.49692	0.00016948
E7	0.49721	0.50263	0.00015876
E8	0.4665	0.53327	0.0002295
E9	0.44222	0.5576	0.00017966
E10	0.42727	0.57255	0.00018416
F1	0.84947	0.15043	0.00010773
F2	0.62741	0.37232	0.00027193
F3	0.7474	0.25208	0.0005147
F4	0.72307	0.27673	0.00019998
F5	0.62683	0.37298	0.00018569
F6	0.61254	0.38728	0.00018304
F7	0.63911	0.3607	0.00018936
F8	0.5615	0.43806	0.00043995
F9	0.61017	0.38916	0.00066778
F10	0.52551	0.47364	0.00085236
F11	0.57777	0.42073	0.0015056
F12	0.59342	0.40541	0.0011617
F13	0.43016	0.56792	0.0019183
F14	0.40435	0.5945	0.001153
F15	0.39657	0.60276	0.0006794
F16	0.41931	0.57999	0.00070009
G1	0.9476	0.052356	4.0758e-05
G2	0.49531	0.50437	0.0003197
G3	0.46169	0.53794	0.00036987
G4	0.49448	0.50511	0.00041236
G5	0.51867	0.48102	0.00030922
G6	0.52321	0.47651	0.00027801
G7	0.50639	0.49329	0.00031955
G8	0.53036	0.46912	0.00052052
G9	0.67733	0.32175	0.00092064
G10	0.52095	0.47845	0.0005998
G11	0.50064	0.49867	0.0006902
G12	0.46225	0.53738	0.00037512
G13	0.4259	0.57377	0.00033421
G14	0.43015	0.56934	0.00050551
G15	0.3767	0.62238	0.00092149
G16	0.36605	0.6337	0.00025295
H1	0.80251	0.19727	0.00022065
H2	0.61323	0.38645	0.00031638
H3	0.66257	0.33715	0.0002731
H4	0.75035	0.24904	0.0006095
H5	0.48327	0.51311	0.0036195
H6	0.47955	0.51792	0.0025303
H7	0.48634	0.51264	0.0010269
H8	0.51393	0.48515	0.00091838
H9	0.62024	0.37957	0.00019029
H10	0.55464	0.44519	0.00016316
H11	0.47166	0.52801	0.00033103
H12	0.42272	0.57657	0.0007068
H13	0.50835	0.49112	0.00052406
H14	0.435	0.56441	0.00058985
H15	0.55768	0.44196	0.00035539
H16	0.62819	0.37142	0.00039616
I1	0.94918	0.050748	7.5623e-05
I2	0.61398	0.38563	0.0003914
I3	0.633	0.36658	0.00042085
I4	0.67686	0.32294	0.00020022
I5	0.69868	0.30117	0.00015055
I6	0.69617	0.30366	0.0001671
I7	0.63737	0.3623	0.00032379
I8	0.58876	0.4109	0.00033928
I9	0.55549	0.44414	0.00037355
I10	0.56449	0.43447	0.0010407
I11	0.46761	0.53129	0.0010939
I12	0.41264	0.58679	0.00057302
J1	0.61151	0.38748	0.0010114
J2	0.51913	0.47718	0.0036948
J5	0.64904	0.34978	0.0011768
J6	0.60837	0.39038	0.0012496
J7	0.57953	0.41875	0.0017147
J8	0.64171	0.35733	0.00096369
J9	0.50429	0.49485	0.00085173
J10	0.57743	0.42234	0.0002283
J11	0.60486	0.39498	0.00016197
J12	0.5633	0.43608	0.0006194
J13	0.68088	0.31897	0.00015751
J14	0.67859	0.32126	0.00014319
J15	0.6654	0.33444	0.00015982
J16	0.64436	0.35547	0.00017362
A1	0.82872	0.1697	0.0015831
A2	0.68776	0.30887	0.003371
A3	0.81772	0.18046	0.0018183
A4	0.69991	0.29627	0.0038167
A5	0.92839	0.069923	0.0016858
A6	0.93601	0.0631	0.00089319
A7	0.94053	0.05907	0.00039708
A8	0.93376	0.065737	0.00050256
A9	0.8994	0.099474	0.0011289
A10	0.73586	0.26005	0.0040908
A11	0.92014	0.078184	0.0016757
A12	0.73327	0.2628	0.0039353
A13	0.74489	0.25217	0.0029432
A14	0.99267	0.0072053	0.00012005
A15	0.91266	0.085062	0.0022821
A16	0.99447	0.0053378	0.00018851
B1	0.99864	0.0013505	1.159e-05
B2	0.64395	0.35364	0.0024121
B3	0.70847	0.28958	0.0019424
B4	0.75692	0.2418	0.0012856
B5	0.89931	0.10017	0.00051937
B6	0.91141	0.086984	0.00161
B7	0.89927	0.098596	0.0021338
B8	0.94017	0.058737	0.0010925
B9	0.88727	0.11157	0.0011607
B10	0.94177	0.057919	0.00031111
B11	0.94663	0.053095	0.00027066
B12	0.93585	0.063792	0.00035535
B13	0.8732	0.12609	0.0007143
B14	0.79182	0.20621	0.0019672
B15	0.78733	0.21044	0.0022362
B16	0.74077	0.25768	0.0015507
C1	0.96191	0.037381	0.00070601
C2	0.71133	0.28423	0.0044487
C3	0.83927	0.15941	0.001318
C4	0.94765	0.052132	0.00022157
C5	0.92781	0.071894	0.00029888
C6	0.95947	0.040364	0.00016708
C7	0.96063	0.039193	0.0001752
C8	0.97476	0.025097	0.00014034
C9	0.94447	0.055232	0.00030059
C10	0.90339	0.095843	0.00076449
C11	0.71698	0.28003	0.0029958
C12	0.67666	0.32083	0.0025058
C13	0.95395	0.045689	0.00035629
C14	0.87174	0.12695	0.0013125
C15	0.74341	0.25456	0.0020342
C16	0.63223	0.36612	0.0016453
D1	0.96841	0.031359	0.00022658
D2	0.56204	0.43501	0.0029475
D3	0.64433	0.3539	0.0017685
D4	0.65913	0.33932	0.0015458
D5	0.60559	0.39295	0.0014617
D6	0.58333	0.41544	0.0012272
D7	0.59405	0.40501	0.00093848
D9	0.51568	0.48344	0.00088272
D10	0.70285	0.29542	0.0017265
E1	0.94402	0.055318	0.00066216
E2	0.66783	0.32877	0.0033993
E3	0.70235	0.29496	0.0026952
E4	0.66117	0.3363	0.0025393
E5	0.63099	0.36708	0.0019328
E6	0.61189	0.38649	0.0016287
E7	0.60827	0.39027	0.00146
E8	0.57447	0.42346	0.0020715
E9	0.55051	0.44788	0.001611
E10	0.52703	0.47142	0.0015572
F1	0.98069	0.01916	0.00015295
F2	0.84613	0.15283	0.0010404
F3	0.94276	0.05635	0.0008873
F4	0.94117	0.058335	0.00049592
F5	0.89766	0.10167	0.00066675
F6	0.8421	0.157	0.00089525
F7	0.93855	0.061059	0.00039491
F8	0.87191	0.12665	0.0014361
F9	0.7921	0.20513	0.0027715
F10	0.58917	0.40871	0.0021231
F11	0.63014	0.36744	0.002415
F12	0.67158	0.32656	0.0018623
F13	0.67904	0.31921	0.001759
F14	0.29221	0.7046	0.0031967
F15	0.32539	0.67242	0.0021836
F16	0.54114	0.45621	0.0026448
G1	0.97987	0.019953	0.00017308
G2	0.88961	0.10965	0.00073989
G3	0.86137	0.13759	0.001042
G4	0.87257	0.12621	0.0012164
G5	0.88	0.1192	0.00079356
G6	0.83123	0.16778	0.00099104
G7	0.82153	0.17732	0.001152
G8	0.76431	0.23287	0.0028142
G9	0.89439	0.10352	0.0020822
G10	0.77614	0.22087	0.0029906
G11	0.65783	0.33817	0.0039958
G12	0.63468	0.36345	0.0018706
G13	0.55891	0.43853	0.002556
G14	0.60351	0.39307	0.003413
G15	0.62724	0.36904	0.0037234
G16	0.5497	0.44802	0.0022869
H1	0.90353	0.096288	0.00018372
H2	0.49672	0.50239	0.00088188
H3	0.73908	0.26027	0.00064416
H4	0.7962	0.20202	0.0017858
H5	0.49913	0.49253	0.0083382
H6	0.49755	0.49588	0.0065661
H7	0.42561	0.56915	0.005245
H8	0.61434	0.38065	0.0050175
H9	0.8001	0.19842	0.0014833
H10	0.65035	0.34802	0.0016368
H11	0.69207	0.30589	0.0020443
H12	0.7553	0.24196	0.0027359
H13	0.78494	0.21297	0.0020906
H14	0.79519	0.20304	0.0017783
H15	0.8951	0.10397	0.00093242
H16	0.92005	0.078955	0.0009954
I1	0.97475	0.025179	7.4046e-05
I2	0.56815	0.43094	0.00091447
I3	0.53515	0.46369	0.0011619
I4	0.60658	0.39288	0.00054601
I5	0.77402	0.22567	0.0003108
I6	0.77731	0.22231	0.00037378
I7	0.52787	0.4704	0.0017283
I8	0.36843	0.62982	0.0017576
I9	0.47447	0.52413	0.0013992
I10	0.51121	0.48458	0.0042057
I11	0.56458	0.43173	0.0036904
I12	0.65829	0.33951	0.0021954
J1	0.71684	0.28081	0.0023515
J2	0.49877	0.48974	0.011496
J5	0.77367	0.2222	0.0041291
J6	0.75892	0.23561	0.0054665
J7	0.69277	0.30038	0.0068537
J8	0.868	0.12988	0.0021226
J9	0.56602	0.42869	0.0052899
J10	0.73104	0.2669	0.0020607
J11	0.63456	0.36333	0.0021138
J12	0.6126	0.38401	0.0033874
J13	0.69202	0.30695	0.0010332
J14	0.68147	0.31763	0.00090162
J15	0.67085	0.32809	0.0010634
J16	0.55243	0.44619	0.001389
A1	0.29083	0.70831	0.00085737
A2	0.48201	0.51731	0.00068202
A3	0.43813	0.56142	0.00044788
A4	0.35809	0.64135	0.00055954
A5	0.42449	0.57474	0.00077605
A6	0.44702	0.5526	0.00037979
A8	0.25103	0.74778	0.0011871
A9	0.15905	0.84004	0.00091335
B1	0.40086	0.59881	0.00033071
B2	0.43071	0.56901	0.0002827
B6	0.25138	0.74833	0.00028899
B7	0.17779	0.82198	0.00023251
B8	0.19513	0.80456	0.00030763
B9	0.3156	0.68401	0.0003951
B10	0.25872	0.74077	0.00051056
C1	0.57486	0.42419	0.00094979
C2	0.37607	0.62247	0.0014528
C3	0.52502	0.47455	0.00042934
C4	0.50442	0.49537	0.00020916
C5	0.52227	0.47761	0.00011376
C6	0.44568	0.55384	0.00047736
C7	0.38244	0.61706	0.00049668
C8	0.40119	0.59848	0.00032355
D1	0.60466	0.39463	0.00070137
D2	0.47617	0.52288	0.00094984
D3	0.37233	0.62715	0.00052312
D4	0.37976	0.61996	0.00028219
D5	0.32522	0.67442	0.00035828
D9	0.29894	0.70066	0.00039589
D10	0.29449	0.70448	0.0010326
E1	0.37686	0.62146	0.0016853
E2	0.42429	0.5748	0.00090556
E3	0.3903	0.60933	0.00037086
E4	0.3871	0.61255	0.00035067
E5	0.3862	0.61336	0.00044418
E6	0.38514	0.61443	0.00042675
E7	0.37965	0.62002	0.00032679
E8	0.33797	0.66152	0.0005073
E9	0.3715	0.62806	0.00043902
E10	0.34425	0.65528	0.00047697
E11	0.24834	0.75084	0.00082053
E12	0.26317	0.73612	0.00070774
F1	0.55547	0.44222	0.0023137
F2	0.53538	0.46253	0.0020889
F3	0.51696	0.48238	0.00066167
F4	0.50513	0.49455	0.00032127
F5	0.48069	0.51917	0.00013843
F8	0.42874	0.57117	9.2604e-05
F9	0.40826	0.59163	0.0001105
F10	0.38364	0.61615	0.00021137
G1	0.47804	0.52098	0.00098624
G2	0.37337	0.6261	0.00053406
G3	0.36232	0.63731	0.00036825
G4	0.38407	0.61556	0.000372
G5	0.35589	0.64367	0.00044008
G6	0.29762	0.70197	0.00041092
G7	0.34315	0.65648	0.00036513
G8	0.33636	0.66342	0.00021983
G9	0.29908	0.70066	0.00025666
G10	0.27727	0.72237	0.00036147
H1	0.45201	0.54717	0.00081819
H5	0.44958	0.55021	0.00020455
H6	0.43858	0.56125	0.00017106
H7	0.39439	0.60519	0.00041712
H8	0.35927	0.6405	0.00022768
H12	0.2408	0.75866	0.00054118
I1	0.40493	0.59478	0.00028464
I2	0.41997	0.57967	0.00036549
I3	0.38982	0.60979	0.00038959
I4	0.44827	0.5515	0.00023197
I9	0.22251	0.77701	0.00047836
I10	0.30743	0.69215	0.00041858
I11	0.36492	0.63473	0.00035535
I12	0.37878	0.62097	0.00025527
J2	0.4629	0.53672	0.00037036
J3	0.43752	0.56219	0.00028903
J4	0.40848	0.59116	0.00035953
J9	0.33396	0.66468	0.0013641
J10	0.92844	0.071293	0.00026816
A1	0.45638	0.54307	0.00055132
A2	0.67617	0.32351	0.00031622
A3	0.58205	0.41771	0.00023729
A4	0.44543	0.5542	0.00037388
A5	0.96394	0.035996	5.9508e-05
A6	0.55617	0.44357	0.00025957
A8	0.97713	0.022822	4.952e-05
A9	0.32192	0.67739	0.00068568
B1	0.35012	0.64961	0.00026923
B2	0.40267	0.59711	0.00022212
B6	0.3041	0.69567	0.00023256
B7	0.19187	0.8079	0.0002374
B8	0.25429	0.74537	0.00033584
B9	0.37453	0.62512	0.00034881
B10	0.3851	0.61449	0.00040922
C1	0.62775	0.37185	0.00039575
C2	0.43923	0.56013	0.00063956
C3	0.49406	0.50572	0.00021508
C4	0.47016	0.52973	0.00010366
C5	0.50645	0.49349	6.0074e-05
C6	0.51151	0.48819	0.00029343
C7	0.52292	0.47673	0.00034574
C8	0.48592	0.51385	0.00022248
D1	0.68859	0.31113	0.00028035
D2	0.50209	0.49744	0.00046784
D3	0.42316	0.57658	0.00026123
D4	0.39767	0.60219	0.00014484
D5	0.35463	0.64416	0.0012071
D9	0.30608	0.6936	0.00032112
D10	0.53446	0.46498	0.00056424
E1	0.58255	0.41664	0.00081291
E2	0.49252	0.50684	0.00063958
E3	0.46826	0.53153	0.00021041
E4	0.48558	0.51421	0.00021296
E5	0.48483	0.51491	0.00025691
E6	0.48157	0.5182	0.0002334
E7	0.46377	0.53602	0.00020406
E8	0.47985	0.51988	0.00026899
E9	0.4212	0.57852	0.00028248
E10	0.39503	0.60466	0.00030783
E11	0.4242	0.57529	0.00051176
E12	0.43869	0.56088	0.0004382
F1	0.56807	0.43075	0.0011781
F2	0.53292	0.46608	0.00099616
F3	0.56066	0.43904	0.00029725
F4	0.54563	0.45421	0.00016278
F5	0.50854	0.49137	8.703e-05
F8	0.43984	0.56007	9.2974e-05
F9	0.41048	0.58924	0.00027842
F10	0.49934	0.50043	0.00023235
G1	0.53898	0.46052	0.00049845
G2	0.41838	0.58131	0.00031435
G3	0.3834	0.61635	0.00025641
G4	0.41569	0.58407	0.00024022
G5	0.63715	0.36258	0.00026234
G6	0.36595	0.63369	0.00035774
G7	0.37474	0.62505	0.00020875
G8	0.33114	0.66871	0.0001496
G9	0.2828	0.71698	0.00021237
G10	0.29153	0.70816	0.00031458
H1	0.43207	0.56763	0.00030386
H5	0.32703	0.67288	9.1118e-05
H6	0.34042	0.65948	0.00010167
H7	0.39908	0.60067	0.00024826
H8	0.3033	0.69655	0.00014962
H12	0.36139	0.63824	0.00037075
I1	0.25297	0.7468	0.00023152
I2	0.30711	0.69274	0.00014685
I3	0.28792	0.7119	0.00018898
I4	0.32527	0.67463	0.00010373
I9	0.27474	0.7248	0.00045889
I10	0.2948	0.70487	0.0003298
I11	0.32365	0.6761	0.00025346
I12	0.27345	0.72639	0.00016425
J2	0.4186	0.58124	0.00015499
J3	0.41343	0.58644	0.00013213
J4	0.40474	0.59507	0.00018817
J9	0.51072	0.48861	0.00066525
J10	0.55641	0.44296	0.000631
A1	0.51029	0.48873	0.00098074
A2	0.82511	0.17458	0.00031367
A3	0.79654	0.20316	0.00029372
A4	0.65502	0.34453	0.00044109
A5	0.99564	0.0043327	2.9355e-05
A6	0.99564	0.0043328	2.905e-05
A8	0.99564	0.0043306	2.6542e-05
A9	0.40172	0.59732	0.0009508
B1	0.40647	0.59323	0.00030104
B2	0.44373	0.55598	0.00028548
B6	0.2021	0.79758	0.00031722
B7	0.15721	0.84256	0.00022195
B8	0.64013	0.35966	0.00021113
B9	0.27886	0.72072	0.00041679
B10	0.22211	0.77734	0.00055052
C1	0.80223	0.19742	0.00034783
C2	0.50242	0.49682	0.00076271
C3	0.53742	0.46228	0.0002939
C4	0.44921	0.55062	0.00017356
C5	0.52448	0.46579	0.0097331
C6	0.3976	0.60169	0.00070864
C7	0.4052	0.59428	0.00051969
C8	0.31314	0.6865	0.00035426
D1	0.83123	0.16847	0.00029862
D2	0.57274	0.42637	0.00089647
D3	0.46622	0.53329	0.00049115
D4	0.35946	0.64023	0.0003087
D5	0.33651	0.66132	0.0021711
D9	0.21885	0.78077	0.00037905
D10	0.27574	0.72311	0.0011485
E1	0.69467	0.30425	0.0010783
E2	0.78025	0.2193	0.0004581
E3	0.3789	0.62064	0.00046544
E4	0.37705	0.62243	0.00051695
E5	0.51527	0.48419	0.00054035
E6	0.99556	0.0044097	2.821e-05
E7	0.36558	0.63404	0.00037473
E8	0.34192	0.6576	0.00047921
E9	0.3506	0.64901	0.00039857
E10	0.38814	0.60661	0.0052552
E11	0.99564	0.004335	2.9127e-05
E12	0.99564	0.0043302	3.0385e-05
F1	0.65757	0.34033	0.0020991
F2	0.99562	0.0043542	3.0183e-05
F3	0.5165	0.48285	0.00064241
F4	0.47741	0.52228	0.00030861
F5	0.45634	0.54351	0.00014854
F8	0.99564	0.0043306	2.7819e-05
F9	0.99564	0.0043306	3.028e-05
F10	0.99564	0.0043328	2.8831e-05
G1	0.65961	0.33977	0.0006264
G2	0.43886	0.56075	0.00038868
G3	0.98141	0.018549	3.9397e-05
G4	0.99562	0.0043576	2.6461e-05
G5	0.99564	0.0043316	2.8235e-05
G6	0.99564	0.0043329	2.7193e-05
G7	0.39749	0.60226	0.00025209
G8	0.4145	0.58532	0.0001816
G9	0.38752	0.61227	0.00020928
G10	0.35325	0.64642	0.00032302
H1	0.59972	0.39984	0.0004392
H5	0.33966	0.65992	0.00041281
H6	0.32323	0.67661	0.00015488
H7	0.31736	0.68232	0.00031533
H8	0.47337	0.52643	0.00020628
H12	0.2299	0.76961	0.00048678
I1	0.32531	0.67448	0.0002088
I2	0.38058	0.61925	0.00017019
I3	0.2757	0.72412	0.00017379
I4	0.31905	0.68084	0.00010617
I9	0.18833	0.8112	0.00047683
I10	0.27072	0.72891	0.00036872
I11	0.30867	0.69104	0.00028854
I12	0.31742	0.68239	0.00019013
J2	0.38716	0.61255	0.00028418
J3	0.35871	0.64103	0.00025732
J4	0.34642	0.65326	0.000321
J9	0.46956	0.52924	0.001197
J10	0.92734	0.072437	0.0002234
A1	0.51878	0.48012	0.0010984
A2	0.8031	0.19653	0.00037239
A3	0.76486	0.23479	0.00034968
A4	0.66656	0.33292	0.00051638
A5	0.99401	0.0059624	3.0665e-05
A6	0.99401	0.0059626	3.0326e-05
A8	0.99401	0.0059614	2.7662e-05
A9	0.50269	0.49633	0.00097926
B1	0.38637	0.61331	0.00031941
B2	0.44487	0.55484	0.00028754
B6	0.24629	0.75338	0.00032627
B7	0.15556	0.84421	0.00022712
B8	0.85021	0.14968	0.00011142
B9	0.32584	0.67376	0.00039514
B10	0.30756	0.69194	0.00049875
C1	0.78143	0.21816	0.00040917
C2	0.51194	0.48721	0.00084945
C3	0.54919	0.45049	0.00032106
C4	0.48021	0.51959	0.00019934
C5	0.51974	0.47715	0.0031056
C6	0.44021	0.55912	0.00066641
C7	0.41731	0.58217	0.00051875
C8	0.38129	0.61837	0.00034042
D1	0.81596	0.18374	0.0003024
D2	0.55274	0.44642	0.0008334
D3	0.44635	0.5532	0.00044926
D4	0.35458	0.64512	0.00030148
D5	0.34388	0.65528	0.00083808
D9	0.23906	0.76061	0.0003281
D10	0.42039	0.57873	0.00087808
E1	0.63615	0.36248	0.0013711
E2	0.82572	0.17389	0.00038703
E3	0.4074	0.59208	0.00051685
E4	0.46104	0.53842	0.00053965
E5	0.81566	0.18404	0.00030557
E6	0.99398	0.0059919	2.9431e-05
E7	0.43254	0.56707	0.00039615
E8	0.46538	0.53419	0.0004323
E9	0.3952	0.60439	0.00041728
E10	0.4928	0.50131	0.0058882
E11	0.9934	0.0065669	3.2373e-05
E12	0.994	0.0059666	3.1733e-05
F1	0.64702	0.35014	0.0028344
F2	0.99399	0.005976	3.1399e-05
F3	0.56683	0.43233	0.00084247
F4	0.52434	0.47524	0.00042541
F5	0.49055	0.50923	0.0002176
F8	0.99401	0.0059583	2.8956e-05
F9	0.99401	0.0059592	3.146e-05
F10	0.99401	0.0059615	3.003e-05
G1	0.77376	0.22572	0.00052772
G2	0.4743	0.52526	0.00043799
G3	0.97481	0.025127	6.1873e-05
G4	0.99398	0.0059929	2.773e-05
G5	0.99401	0.0059626	2.9509e-05
G6	0.99401	0.0059643	2.8477e-05
G7	0.42886	0.57085	0.00028802
G8	0.42507	0.5747	0.00022525
G9	0.39507	0.60467	0.00025425
G10	0.38394	0.61568	0.00037813
H1	0.61206	0.38762	0.0003264
H5	0.31253	0.68725	0.00021479
H6	0.30937	0.69049	0.00013885
H7	0.32727	0.67245	0.00027285
H8	0.45133	0.54849	0.0001788
H12	0.28687	0.71271	0.00042367
I1	0.2682	0.73165	0.00014421
I2	0.3338	0.66605	0.00014609
I3	0.28368	0.71617	0.0001483
I4	0.30409	0.69581	9.622e-05
I9	0.20335	0.79618	0.00047289
I10	0.25954	0.74013	0.00032452
I11	0.29389	0.70587	0.00023892
I12	0.28521	0.71465	0.0001435
J2	0.38051	0.61883	0.00066058
J3	0.35316	0.6466	0.00023497
J4	0.3425	0.6572	0.00029332
J9	0.62304	0.37599	0.00097277
J10	0.90073	0.098981	0.00028759
A1	0.39779	0.60161	0.0006023
A2	0.54274	0.4568	0.00046871
A3	0.70623	0.29355	0.00022192
A4	0.41113	0.5885	0.00036861
A5	0.98146	0.018482	5.898e-05
A6	0.98146	0.018482	5.8299e-05
A8	0.98147	0.018476	5.3385e-05
A9	0.30775	0.69151	0.00073743
B1	0.34998	0.64973	0.00028471
B2	0.38831	0.61145	0.000249
B6	0.22318	0.77657	0.00024527
B7	0.17038	0.82934	0.00028519
B8	0.90662	0.093293	8.6077e-05
B9	0.31711	0.68251	0.00037916
B10	0.28555	0.71395	0.00050058
C1	0.56143	0.43811	0.00045592
C2	0.29717	0.7021	0.00072741
C3	0.47205	0.52771	0.00023369
C4	0.45647	0.54342	0.00010554
C5	0.48436	0.51539	0.00024748
C6	0.56974	0.42996	0.0003011
C7	0.41489	0.5847	0.00040699
C8	0.42768	0.57204	0.0002806
D1	0.61759	0.38207	0.0003399
D2	0.48802	0.51154	0.000436
D3	0.407	0.5927	0.00029334
D4	0.39277	0.60708	0.00015513
D5	0.32673	0.67301	0.00025642
D9	0.25198	0.74769	0.00033723
D10	0.34181	0.65746	0.00072769
E1	0.42723	0.57158	0.0011968
E2	0.92702	0.072851	0.00013148
E3	0.48703	0.51278	0.00019144
E4	0.50635	0.49346	0.00019215
E5	0.49795	0.50181	0.00023904
E6	0.98134	0.018602	5.6406e-05
E7	0.4629	0.53689	0.00020174
E8	0.44262	0.55667	0.00071697
E9	0.42169	0.57806	0.00024658
E10	0.3824	0.61258	0.0050197
E11	0.98145	0.018488	5.8417e-05
E12	0.98147	0.01847	6.0641e-05
F1	0.52812	0.47041	0.0014643
F2	0.98139	0.018546	6.062e-05
F3	0.52048	0.47915	0.00037155
F4	0.49701	0.5019	0.0010887
F5	0.47519	0.5247	0.00010684
F8	0.98147	0.018474	5.5571e-05
F9	0.98147	0.018473	6e-05
F10	0.98146	0.01848	5.7812e-05
G1	0.82826	0.17141	0.00032225
G2	0.42708	0.57263	0.00029105
G3	0.9808	0.019143	5.5768e-05
G4	0.98144	0.018506	5.3264e-05
G5	0.98147	0.018476	5.6306e-05
G6	0.98146	0.018481	5.5118e-05
G7	0.43063	0.5692	0.00016592
G8	0.42786	0.57201	0.00012847
G9	0.39396	0.60588	0.00016134
G10	0.37632	0.62339	0.00029041
H1	0.45197	0.54766	0.00037495
H5	0.35095	0.64894	0.00010553
H6	0.42552	0.57432	0.00015954
H7	0.35644	0.64335	0.00021187
H8	0.33533	0.66452	0.00015103
H12	0.20704	0.79241	0.00055338
I1	0.30732	0.6924	0.00027684
I2	0.32437	0.67545	0.00017972
I3	0.31386	0.68592	0.0002161
I4	0.35422	0.64567	0.00010327
I9	0.25065	0.74892	0.00042886
I10	0.32652	0.67312	0.00035644
I11	0.35477	0.64495	0.00027998
I12	0.32317	0.67663	0.00019596
J2	0.46919	0.52812	0.0026941
J3	0.60811	0.39173	0.00016243
J4	0.39554	0.60424	0.00022319
J9	0.57317	0.42601	0.00081762
J10	0.8807	0.11905	0.00024699
A1	0.92365	0.074889	0.0014572
A2	0.92198	0.076411	0.0016109
A6	0.92257	0.075856	0.0015756
A7	0.92261	0.075815	0.0015729
A8	0.92222	0.076185	0.0015955
A9	0.92159	0.076779	0.0016336
A10	0.9221	0.076302	0.0015984
A11	0.92208	0.076319	0.0016021
A12	0.92226	0.076148	0.0015935
B1	0.92405	0.074562	0.0013891
B2	0.92278	0.075656	0.00156
B3	0.92212	0.076283	0.0015976
B5	0.92079	0.077403	0.001807
B8	0.92185	0.076536	0.0016181
B13	0.92226	0.076152	0.0015897
B14	0.92204	0.07635	0.0016091
B15	0.92186	0.076525	0.0016161
B16	0.92103	0.077246	0.0017229
C1	0.9222	0.07621	0.0015915
C2	0.92108	0.077219	0.0016991
C3	0.92081	0.077383	0.0018093
C6	0.92181	0.076563	0.0016241
C7	0.92196	0.076438	0.0016069
C8	0.92101	0.077277	0.0017105
C9	0.92385	0.074715	0.0014337
C10	0.92285	0.075595	0.0015544
C11	0.92251	0.075914	0.0015787
C12	0.92389	0.074669	0.0014404
C13	0.92219	0.076215	0.0015994
D1	0.92391	0.074672	0.0014212
D2	0.92222	0.076188	0.0015946
D3	0.92218	0.076217	0.0015987
D4	0.92155	0.076802	0.0016493
D5	0.92085	0.077333	0.0018152
D6	0.92172	0.076642	0.0016352
D7	0.92247	0.075948	0.0015795
D8	0.92059	0.077543	0.0018715
D9	0.92354	0.074961	0.0014948
D15	0.92303	0.075446	0.0015226
E1	0.92381	0.074775	0.0014193
E2	0.92172	0.076655	0.0016235
E5	0.92208	0.076321	0.0016027
E8	0.92077	0.077458	0.0017752
E9	0.92213	0.076274	0.0015974
E11	0.92311	0.075363	0.0015308
E12	0.92291	0.075531	0.0015565
E13	0.92205	0.076338	0.0016149
E14	0.92199	0.076393	0.0016135
F1	0.92377	0.074799	0.0014344
F2	0.92198	0.076409	0.001616
F3	0.92224	0.076167	0.0015957
F4	0.92243	0.075989	0.0015818
F5	0.92239	0.076026	0.0015835
F6	0.92246	0.07596	0.0015778
F7	0.9222	0.076207	0.0015905
F8	0.92461	0.074054	0.0013386
F9	0.92216	0.076247	0.001597
F10	0.92377	0.074794	0.001436
F11	0.9235	0.075023	0.0014817
F12	0.9221	0.076299	0.0016013
F13	0.92084	0.077359	0.0017967
F14	0.92209	0.076306	0.0016019
F15	0.92198	0.076416	0.0016049
F16	0.92217	0.076231	0.0015974
G1	0.92467	0.073979	0.0013463
G2	0.92418	0.074423	0.0013944
G3	0.92335	0.075145	0.00151
G4	0.92266	0.075772	0.0015725
G8	0.92102	0.077279	0.0017038
G9	0.92521	0.073255	0.001534
G10	0.92324	0.075233	0.0015252
G11	0.92315	0.075319	0.001533
G16	0.92453	0.074127	0.001346
H1	0.92282	0.075626	0.0015572
H3	0.92249	0.075924	0.0015822
H4	0.92236	0.07605	0.0015872
H5	0.92226	0.07615	0.0015935
H6	0.92112	0.077175	0.0017038
H8	0.92072	0.077443	0.0018372
H9	0.92337	0.075142	0.0014877
H10	0.92281	0.075636	0.0015541
H12	0.92272	0.075716	0.0015637
H13	0.92212	0.076281	0.0015998
H14	0.92261	0.075819	0.001566
H16	0.92466	0.073907	0.0014306
I2	0.9225	0.07592	0.0015796
I3	0.92265	0.07578	0.001567
I4	0.9221	0.076299	0.0016021
I5	0.92193	0.076461	0.001607
I6	0.92207	0.076331	0.0015997
I7	0.92193	0.076464	0.0016016
I8	0.92162	0.076754	0.0016234
I9	0.92305	0.075431	0.0015215
I10	0.92313	0.075355	0.0015142
I14	0.92301	0.075462	0.0015258
A1	0.96871	0.030937	0.00035618
A2	0.95979	0.039804	0.00040712
A6	0.94552	0.05408	0.00040211
A7	0.95111	0.048472	0.00041529
A8	0.9586	0.041	0.0003969
A9	0.90805	0.091543	0.00040628
A10	0.94223	0.057384	0.00038207
A11	0.96191	0.037729	0.00036542
A12	0.95944	0.040266	0.0002956
B1	0.97025	0.029465	0.00028239
B2	0.96054	0.039022	0.00044234
B3	0.97345	0.026222	0.00033221
B5	0.96609	0.033555	0.00035116
B8	0.96081	0.038862	0.00032607
B13	0.92554	0.074057	0.00040111
B14	0.95954	0.040032	0.00042543
B15	0.92337	0.076245	0.00038091
B16	0.92736	0.072306	0.00033802
C1	0.94181	0.057999	0.00018732
C2	0.94009	0.059711	0.00020379
C3	0.95358	0.046212	0.00020698
C6	0.9591	0.040485	0.00041372
C7	0.95747	0.042114	0.00041881
C8	0.93915	0.060519	0.00032635
C9	0.95353	0.046081	0.00039241
C10	0.95108	0.048511	0.00040599
C11	0.89056	0.10901	0.00043044
C12	0.94959	0.050008	0.00040439
C13	0.95342	0.04619	0.00039414
D1	0.95697	0.04265	0.00038001
D2	0.96278	0.036848	0.00036868
D3	0.97387	0.025845	0.00028683
D4	0.97522	0.024499	0.00028571
D5	0.97447	0.025228	0.00030088
D6	0.97562	0.024101	0.00028164
D7	0.97245	0.027243	0.00030914
D8	0.96896	0.030719	0.00032027
D9	0.96392	0.035718	0.00036038
D15	0.9493	0.050349	0.00035263
E1	0.8944	0.1052	0.00039799
E2	0.89839	0.10119	0.00041971
E5	0.95542	0.044274	0.00030226
E8	0.95624	0.043471	0.00028665
E9	0.95577	0.043964	0.00026768
E11	0.93252	0.067103	0.0003764
E12	0.96531	0.034292	0.00040053
E13	0.96095	0.038642	0.00040906
E14	0.94535	0.054289	0.00036325
F1	0.94087	0.058439	0.00069107
F2	0.95799	0.041303	0.00070588
F3	0.90059	0.098434	0.00097682
F4	0.89642	0.10226	0.0013263
F5	0.92113	0.077715	0.0011535
F6	0.94374	0.055617	0.00064459
F7	0.94325	0.055988	0.00076384
F8	0.94976	0.049606	0.00063002
F9	0.96445	0.035174	0.00037288
F10	0.95707	0.042544	0.00039131
F11	0.96091	0.038768	0.00032359
F12	0.956	0.043657	0.00034445
F13	0.95043	0.049193	0.00037286
F14	0.94724	0.052354	0.00040536
F15	0.93617	0.063403	0.00042746
F16	0.94145	0.05816	0.00038851
G1	0.95085	0.048689	0.00045773
G2	0.93804	0.061406	0.00055283
G3	0.94276	0.056707	0.000537
G4	0.94868	0.050868	0.00045506
G8	0.92245	0.07713	0.000424
G9	0.89053	0.10899	0.00048204
G10	0.88356	0.11593	0.00051213
G11	0.95537	0.044132	0.00050275
G16	0.97199	0.024548	0.0034647
H1	0.93863	0.060896	0.00047728
H3	0.94016	0.059272	0.00057155
H4	0.95024	0.049244	0.0005126
H5	0.95136	0.048124	0.00051569
H6	0.95821	0.041353	0.00044099
H8	0.95724	0.042387	0.00037783
H9	0.95058	0.049033	0.00038498
H10	0.93711	0.062468	0.0004175
H12	0.91124	0.088343	0.00041749
H13	0.90643	0.093052	0.000521
H14	0.95599	0.043452	0.00055502
H16	0.98042	0.018338	0.0012381
I2	0.94073	0.058875	0.00039083
I3	0.95445	0.045195	0.00035387
I4	0.94682	0.052728	0.0004504
I5	0.9562	0.043284	0.00052022
I6	0.94686	0.052586	0.00055343
I7	0.8894	0.11014	0.00046154
I8	0.90961	0.089912	0.00048174
I9	0.92291	0.076679	0.00040842
I10	0.93794	0.061654	0.00041083
I14	0.96872	0.030856	0.00041917
A1	0.81601	0.1831	0.00089114
A2	0.61881	0.37958	0.0016053
A3	0.7135	0.28542	0.0010756
A4	0.7805	0.21849	0.001015
A5	0.88203	0.11739	0.00057523
A6	0.81241	0.18672	0.00087083
A7	0.70622	0.29258	0.0011969
A8	0.72772	0.2708	0.0014799
A9	0.57114	0.42652	0.0023417
A10	0.49749	0.50085	0.0016595
A11	0.47235	0.52613	0.0015255
A12	0.51945	0.47844	0.0021084
B1	0.61049	0.38627	0.0032342
B2	0.47418	0.52449	0.0013338
B3	0.60643	0.39022	0.0033429
B4	0.70763	0.29071	0.001656
B5	0.58847	0.40961	0.0019188
B6	0.56328	0.43466	0.0020649
B7	0.52883	0.46934	0.0018319
B8	0.91464	0.085137	0.00022719
B9	0.46233	0.53674	0.00093952
B10	0.41191	0.58729	0.00079204
B11	0.41835	0.58093	0.00071369
B12	0.42746	0.57175	0.00078426
B13	0.50437	0.4941	0.0015321
B14	0.63569	0.36041	0.0038972
B15	0.71675	0.27265	0.0106
B16	0.78785	0.2018	0.010356
C1	0.47248	0.52575	0.001774
C2	0.61308	0.38459	0.0023252
C3	0.96969	0.030071	0.00023592
C4	0.71097	0.28687	0.0021571
C5	0.87757	0.1216	0.00083041
C6	0.93091	0.068676	0.00041298
C7	0.69784	0.30061	0.0015505
C8	0.63981	0.35858	0.0016132
C9	0.80595	0.19321	0.00083274
C10	0.51925	0.4788	0.0019489
C11	0.47677	0.52128	0.0019466
C12	0.4703	0.52791	0.0017822
C13	0.51756	0.48031	0.00213
C14	0.72363	0.27285	0.003525
D1	0.83586	0.16364	0.00049663
D2	0.68376	0.31527	0.00096709
D3	0.58821	0.41065	0.0011428
D4	0.6663	0.33274	0.00095459
D5	0.73165	0.26662	0.0017277
D6	0.80935	0.18992	0.00072308
D7	0.66051	0.33826	0.0012349
D8	0.79832	0.20096	0.00071408
D9	0.53409	0.46395	0.0019583
D10	0.6692	0.32804	0.0027653
D11	0.74319	0.25384	0.0029672
D12	0.77044	0.22683	0.0027241
D13	0.75012	0.24708	0.002807
E1	0.91873	0.081133	0.0001377
E2	0.74842	0.25103	0.0005469
E3	0.78542	0.21397	0.00061563
E4	0.7859	0.2133	0.00079988
E5	0.7087	0.29008	0.0012196
E6	0.77896	0.22004	0.00099955
E7	0.67049	0.32802	0.00149
E8	0.86927	0.1302	0.00052965
E9	0.87312	0.12643	0.00044978
E10	0.85671	0.14286	0.00042491
E11	0.54874	0.45017	0.001083
E12	0.53702	0.46202	0.00095219
E13	0.50534	0.49379	0.00086409
E14	0.4723	0.52687	0.00082585
E15	0.42399	0.57519	0.00082248
E16	0.43928	0.55992	0.00079702
F1	0.63194	0.36768	0.00038529
F2	0.5371	0.46253	0.00037481
F3	0.56394	0.43565	0.00040738
F4	0.66102	0.33861	0.00037262
F5	0.81891	0.18057	0.00051071
F6	0.52712	0.47198	0.00090192
F7	0.54824	0.45096	0.00080299
F8	0.51109	0.48803	0.00088348
F9	0.5944	0.40493	0.00066846
F10	0.78249	0.21719	0.00031617
F11	0.74362	0.25581	0.0005683
F12	0.76476	0.233	0.002235
F13	0.54897	0.44912	0.0019104
F14	0.59997	0.39808	0.0019503
F15	0.7494	0.24782	0.0027753
F16	0.80251	0.19546	0.0020276
G1	0.88276	0.11693	0.00031377
G2	0.59179	0.40622	0.0019829
G3	0.75763	0.24083	0.0015399
G4	0.70802	0.29032	0.0016536
G5	0.61152	0.38634	0.0021344
G6	0.58833	0.4093	0.0023602
G7	0.58404	0.41358	0.0023778
G8	0.70861	0.28984	0.0015533
G9	0.78225	0.21664	0.0011109
G10	0.54453	0.45336	0.0021127
G11	0.50199	0.49613	0.001875
G12	0.46796	0.53039	0.0016469
G13	0.45268	0.54564	0.001679
G14	0.51416	0.47999	0.005844
G15	0.64762	0.34083	0.011549
G16	0.74935	0.23702	0.013628
H1	0.846	0.15242	0.0015804
H2	0.49392	0.5039	0.0021862
H3	0.68093	0.317	0.0020649
H4	0.44938	0.54935	0.0012667
H5	0.72832	0.27036	0.0013245
H6	0.86525	0.13415	0.00060087
H7	0.57303	0.42484	0.0021342
H8	0.65625	0.3421	0.0016471
H9	0.55683	0.44154	0.001631
H10	0.62728	0.37167	0.0010489
H11	0.53887	0.46005	0.0010773
H12	0.46812	0.53044	0.0014379
H13	0.42751	0.57128	0.0012154
H14	0.41775	0.58109	0.001165
H15	0.573	0.42375	0.0032426
H16	0.68449	0.30394	0.011574
I1	0.75573	0.24341	0.00085961
I2	0.88578	0.11378	0.00044203
I3	0.55063	0.44729	0.0020803
I4	0.49398	0.50446	0.0015571
I5	0.52549	0.47336	0.0011425
I6	0.74761	0.25189	0.00050549
I7	0.71435	0.28484	0.00081654
I8	0.63941	0.35916	0.0014319
I9	0.66929	0.32877	0.0019387
I10	0.74392	0.25469	0.0013949
I11	0.7641	0.23475	0.0011589
I12	0.60049	0.39805	0.0014554
I13	0.603	0.3944	0.0026028
I14	0.73885	0.25798	0.0031663
I15	0.7392	0.25779	0.0030088
I16	0.77714	0.21991	0.0029582
J1	0.65611	0.34156	0.0023271
J2	0.38754	0.61096	0.0014946
J3	0.55823	0.4389	0.0028698
J4	0.71054	0.28772	0.0017445
J5	0.80105	0.19763	0.0013209
J6	0.84586	0.15312	0.001017
J7	0.63906	0.35895	0.001994
J8	0.60978	0.38846	0.0017576
J9	0.72203	0.27691	0.0010608
J10	0.55647	0.44206	0.001466
J11	0.45556	0.54288	0.0015597
J12	0.46061	0.5382	0.0011976
J13	0.43036	0.56863	0.0010095
J14	0.48634	0.5116	0.0020585
J15	0.52201	0.47566	0.002336
J16	0.72772	0.26938	0.0028988
K1	0.94312	0.05622	0.00066492
K2	0.84756	0.15099	0.0014538
K3	0.6305	0.36814	0.0013553
K4	0.69747	0.30187	0.00066532
K5	0.67451	0.3246	0.00088362
K6	0.67785	0.32165	0.0004913
K7	0.67886	0.32056	0.00057696
K8	0.73965	0.2598	0.00054902
K9	0.52174	0.47724	0.0010204
K10	0.46168	0.53704	0.0012759
K11	0.62358	0.37545	0.00096999
K12	0.57659	0.4225	0.00090621
K13	0.6248	0.37458	0.00061607
K14	0.64627	0.3531	0.00062998
K15	0.83744	0.16186	0.00069415
K16	0.92873	0.070907	0.00036353
A1	0.89911	0.099025	0.0018644
A2	0.92998	0.067955	0.002062
A3	0.90385	0.093829	0.002321
A4	0.82188	0.17576	0.0023597
A5	0.83499	0.16305	0.0019595
A6	0.87912	0.11878	0.0020965
A7	0.87125	0.12713	0.0016211
A8	0.90552	0.092266	0.0022154
A9	0.87407	0.12398	0.0019413
A10	0.86821	0.12992	0.0018752
A11	0.85429	0.14391	0.0018001
A12	0.75698	0.24086	0.0021676
A13	0.86159	0.13586	0.0025499
A14	0.78119	0.21712	0.0016866
A15	0.77818	0.22004	0.0017802
A16	0.75279	0.24523	0.0019795
B1	0.87215	0.1257	0.002147
B2	0.77927	0.21849	0.0022411
B3	0.84226	0.15588	0.0018637
B4	0.8734	0.12503	0.0015681
B5	0.89155	0.10704	0.0014159
B6	0.89982	0.09881	0.0013655
B7	0.90426	0.094403	0.0013411
B8	0.90586	0.092816	0.001321
B10	0.90622	0.092602	0.0011818
B11	0.89805	0.10072	0.0012305
B12	0.89384	0.10491	0.0012431
B13	0.88735	0.11134	0.0013088
B14	0.91583	0.082759	0.0014063
B15	0.93215	0.066378	0.001475
B16	0.91584	0.081525	0.0026382
C1	0.85246	0.14598	0.0015597
C2	0.87831	0.12031	0.0013832
C3	0.89328	0.1054	0.0013212
C4	0.91386	0.084333	0.0018086
C5	0.89972	0.098508	0.0017763
C6	0.83144	0.1666	0.0019637
C7	0.85301	0.14532	0.0016689
C8	0.83499	0.16315	0.0018596
C9	0.78505	0.21296	0.0019967
C10	0.85579	0.14214	0.0020724
C11	0.89434	0.10237	0.0032903
C12	0.93793	0.059599	0.0024734
D1	0.87734	0.12147	0.0011969
D2	0.88933	0.10962	0.0010453
D3	0.88778	0.11114	0.0010797
D4	0.89596	0.10303	0.0010122
D5	0.87028	0.12853	0.0011922
D6	0.85305	0.14566	0.0012965
D7	0.84303	0.15562	0.0013481
D8	0.86752	0.13117	0.0013131
D9	0.92714	0.07128	0.0015835
D10	0.90791	0.090641	0.0014459
D11	0.96283	0.035535	0.0016394
D12	0.92151	0.075164	0.0033295
D13	0.95047	0.047103	0.0024243
D14	0.95814	0.039547	0.0023162
E1	0.90714	0.091092	0.0017721
E2	0.91957	0.07906	0.0013731
E3	0.91394	0.08455	0.001509
E4	0.91498	0.083474	0.001544
E5	0.91109	0.08726	0.0016481
E6	0.9009	0.097206	0.001897
E7	0.88042	0.11686	0.0027172
E8	0.90795	0.089299	0.0027513
E9	0.90468	0.092848	0.0024718
E10	0.85292	0.14437	0.0027154
E11	0.89405	0.10395	0.0019999
E12	0.92771	0.070145	0.0021467
E13	0.92582	0.07069	0.00349
E14	0.92536	0.069972	0.0046671
F1	0.85145	0.14532	0.0032257
F2	0.90844	0.089493	0.0020641
F3	0.90919	0.088732	0.0020762
F4	0.92389	0.074438	0.0016708
F5	0.89535	0.10242	0.002227
F6	0.88514	0.11264	0.0022143
F7	0.86826	0.12947	0.0022782
F8	0.8493	0.14831	0.0023901
F9	0.80175	0.19465	0.0035982
F10	0.94028	0.056056	0.0036659
G1	0.94045	0.057454	0.0020924
G2	0.85572	0.14182	0.0024646
G3	0.92561	0.072289	0.0021015
G4	0.91801	0.079855	0.0021318
G5	0.90355	0.094664	0.0017847
G6	0.90995	0.088481	0.0015645
G7	0.90065	0.097721	0.0016307
G8	0.87392	0.12367	0.0024142
G9	0.94628	0.051866	0.001851
G10	0.94246	0.05541	0.0021306
G11	0.95104	0.046398	0.0025569
G12	0.9434	0.053586	0.0030182
H1	0.91038	0.087336	0.002279
H2	0.8625	0.13517	0.0023306
H3	0.87836	0.11956	0.0020778
H4	0.87608	0.12187	0.0020498
H5	0.88014	0.11799	0.0018684
H6	0.86831	0.12963	0.0020648
H7	0.85692	0.1406	0.0024825
H8	0.87848	0.11883	0.0026809
H9	0.89324	0.10323	0.0035388
H10	0.86372	0.13312	0.0031611
H11	0.83746	0.15964	0.0028978
H12	0.9522	0.045822	0.0019744
H13	0.94886	0.047716	0.0034222
H14	0.95925	0.038139	0.0026101
H15	0.95518	0.041321	0.003498
I1	0.88446	0.11398	0.0015562
I2	0.84637	0.15141	0.0022156
I3	0.83104	0.16674	0.002219
I4	0.83146	0.16597	0.0025732
I5	0.83177	0.16574	0.0024838
I6	0.81039	0.18746	0.002152
I7	0.76777	0.22967	0.0025664
I8	0.82383	0.17303	0.0031366
I9	0.85954	0.13705	0.0034175
I10	0.85408	0.14259	0.003332
J1	0.94197	0.055582	0.0024521
J2	0.93804	0.059483	0.0024814
J3	0.93297	0.064736	0.0022913
J4	0.93204	0.066063	0.0018952
J5	0.91269	0.084967	0.0023387
J6	0.92172	0.07662	0.0016597
J7	0.92452	0.0739	0.0015805
J8	0.92177	0.07631	0.0019191
J9	0.91191	0.086047	0.0020435
J10	0.872	0.12574	0.0022594
J11	0.90246	0.096034	0.0015078
J12	0.8609	0.13768	0.0014228
J13	0.83151	0.16692	0.0015706
J14	0.85911	0.13955	0.0013354
J15	0.83349	0.16476	0.0017513
J16	0.85107	0.14583	0.0031084
A1	0.75907	0.23682	0.0041115
A2	0.78994	0.20561	0.0044484
A3	0.757	0.23748	0.005522
A4	0.69068	0.30229	0.0070284
A5	0.6879	0.30479	0.0073126
A6	0.74792	0.24637	0.0057137
A7	0.7397	0.25568	0.0046177
A8	0.76227	0.23419	0.0035494
A9	0.78849	0.20829	0.0032191
A10	0.56316	0.42947	0.0073694
A11	0.62559	0.3712	0.0032055
A12	0.51256	0.48418	0.0032611
A13	0.53995	0.45731	0.0027407
A14	0.48775	0.50879	0.003466
A15	0.50769	0.48163	0.010684
B1	0.47144	0.5224	0.006158
B2	0.45583	0.5384	0.0057645
B3	0.44283	0.55087	0.006299
B4	0.45045	0.5387	0.01085
B5	0.41551	0.56724	0.017246
B6	0.44965	0.53488	0.015468
B7	0.68109	0.30695	0.011959
B8	0.62531	0.36742	0.007267
B9	0.7212	0.27565	0.0031509
B10	0.75447	0.24283	0.0027056
C1	0.54996	0.43717	0.012878
C2	0.56133	0.42604	0.012622
C3	0.55843	0.43102	0.010552
C4	0.52148	0.46911	0.0094115
C5	0.53101	0.45976	0.0092255
C6	0.53411	0.45767	0.0082199
C7	0.48732	0.50551	0.0071755
C8	0.54685	0.44642	0.0067334
C9	0.58375	0.40869	0.0075641
C10	0.60082	0.39232	0.0068665
D1	0.399	0.59783	0.003178
D2	0.27432	0.72374	0.0019441
D3	0.44993	0.54816	0.0019104
D4	0.6342	0.36167	0.0041295
D5	0.79831	0.19769	0.0039987
D6	0.7212	0.27052	0.0082721
D7	0.73708	0.25472	0.0081971
D8	0.72802	0.264	0.0079796
D9	0.73104	0.26176	0.007203
D10	0.78819	0.20671	0.0050997
D11	0.78365	0.21347	0.002883
D12	0.62012	0.37667	0.00321
D13	0.61962	0.37835	0.0020306
D14	0.6722	0.32551	0.0022964
D15	0.66713	0.33033	0.0025421
D16	0.61733	0.3794	0.0032748
E1	0.60279	0.39518	0.0020304
E2	0.53847	0.45846	0.0030695
E3	0.58448	0.41206	0.0034591
E4	0.48439	0.5131	0.0025113
E5	0.4366	0.56118	0.0022236
E6	0.38676	0.61128	0.0019602
E7	0.38319	0.61477	0.0020449
E8	0.30172	0.69667	0.0016025
E9	0.29217	0.70624	0.0015925
E10	0.31415	0.681	0.0048504
F1	0.40319	0.59168	0.0051305
F2	0.49354	0.49872	0.0077404
F3	0.85413	0.14153	0.004345
F4	0.69419	0.29583	0.0099866
F5	0.75633	0.23598	0.0076899
F6	0.76197	0.23126	0.0067735
F7	0.71401	0.27933	0.0066631
F8	0.68958	0.30534	0.0050835
F9	0.70414	0.29311	0.0027504
F10	0.73412	0.26444	0.0014367
F11	0.67645	0.32217	0.001379
F12	0.66402	0.33431	0.0016747
G1	0.59016	0.40289	0.0069447
G2	0.53832	0.45336	0.0083228
G3	0.41042	0.5838	0.0057744
G4	0.32392	0.67267	0.0034042
G5	0.45739	0.54138	0.0012374
G6	0.36309	0.63507	0.0018345
G7	0.36554	0.63148	0.0029735
G8	0.35074	0.64537	0.0038914
G9	0.25873	0.73845	0.0028184
G10	0.36266	0.63433	0.0030104
G11	0.26427	0.73311	0.0026271
G12	0.26053	0.73515	0.0043221
G13	0.23036	0.76205	0.0075831
G14	0.2436	0.74719	0.0092073
H1	0.58927	0.40596	0.0047674
H2	0.3798	0.6147	0.0055075
H3	0.33568	0.66051	0.0038127
H4	0.353	0.64349	0.0035185
H5	0.35582	0.64124	0.0029483
H6	0.35429	0.64394	0.00177
H7	0.47792	0.51453	0.0075508
H8	0.43946	0.55284	0.0076979
H9	0.41638	0.57682	0.0067923
H10	0.36815	0.62935	0.0025026
H11	0.29749	0.69972	0.0027946
H12	0.29881	0.69807	0.0031168
H13	0.31466	0.68311	0.0022277
H14	0.31207	0.68676	0.0011607
H15	0.48088	0.51746	0.0016552
H16	0.26135	0.7363	0.002347
I1	0.52217	0.46543	0.012395
I2	0.51469	0.47259	0.012716
I3	0.52873	0.45956	0.011713
I4	0.51645	0.47248	0.011071
I5	0.50995	0.47892	0.011124
I6	0.66279	0.33162	0.0055924
I7	0.44222	0.55076	0.0070218
I8	0.4653	0.5281	0.0066002
I9	0.48488	0.50774	0.007378
I10	0.50784	0.48401	0.0081546
I11	0.52435	0.4675	0.0081518
I12	0.53888	0.45313	0.0079898
I13	0.44241	0.55009	0.0074994
I14	0.45643	0.53686	0.0067101
I15	0.41767	0.57547	0.0068532
I16	0.38267	0.61042	0.0069075
J2	0.66824	0.31077	0.020983
J3	0.64812	0.3311	0.020776
J4	0.62129	0.36003	0.018682
J5	0.57308	0.40854	0.018375
J6	0.54589	0.43683	0.017278
J7	0.5321	0.45152	0.016381
J8	0.55372	0.43193	0.014355
J9	0.53952	0.44698	0.013504
J10	0.52059	0.46647	0.012945
J11	0.50828	0.47973	0.011991
J12	0.51747	0.47185	0.010676
J13	0.50993	0.48082	0.0092421
J14	0.42736	0.56509	0.0075504
J15	0.37886	0.6154	0.0057345
J16	0.33429	0.66143	0.0042736
A1	0.98812	0.011822	6.1302e-05
A2	0.98887	0.011081	4.7901e-05
A3	0.99079	0.0091635	5.1177e-05
A4	0.98676	0.013204	4.0904e-05
A5	0.99202	0.0079264	5.4901e-05
A6	0.98755	0.012407	4.0735e-05
A7	0.98872	0.011247	3.087e-05
A8	0.99075	0.0092191	3.0627e-05
A9	0.98837	0.011603	3.1241e-05
A10	0.98707	0.0129	2.9657e-05
A11	0.98615	0.013821	2.8444e-05
A12	0.98923	0.010738	3.4019e-05
A13	0.98595	0.014022	2.9227e-05
A14	0.98584	0.014135	2.7609e-05
A15	0.98773	0.012239	2.6408e-05
A16	0.99356	0.006414	2.532e-05
B1	0.99193	0.0080193	4.6111e-05
B2	0.99123	0.0087353	3.3119e-05
B3	0.99084	0.0091372	2.7434e-05
B4	0.99069	0.009282	2.6748e-05
B5	0.99097	0.009007	2.603e-05
B6	0.99153	0.0084356	3.7774e-05
B7	0.99287	0.0070721	5.7963e-05
B8	0.9924	0.0075472	5.5398e-05
B9	0.99184	0.0080973	5.8828e-05
B10	0.99027	0.0096769	5.2609e-05
B11	0.98969	0.010282	2.771e-05
B12	0.98936	0.01061	2.539e-05
B13	0.99035	0.0096085	3.8875e-05
B14	0.99049	0.009432	7.7536e-05
B15	0.99267	0.007285	4.4565e-05
B16	0.99099	0.008978	3.5476e-05
C1	0.99096	0.0089869	4.9245e-05
C2	0.9915	0.0084678	3.568e-05
C3	0.99184	0.0081168	4.0992e-05
C4	0.9911	0.0088291	6.6777e-05
C5	0.99142	0.0085324	4.5391e-05
C6	0.99114	0.0088293	3.2298e-05
C7	0.99077	0.0092044	2.6014e-05
C8	0.98973	0.010242	2.8538e-05
C9	0.9906	0.0093639	3.97e-05
C10	0.99082	0.0090923	9.0559e-05
C11	0.98943	0.010486	8.0762e-05
C12	0.99057	0.0093754	5.2539e-05
C13	0.99249	0.0074685	3.831e-05
C14	0.9945	0.0054753	2.6002e-05
C15	0.99467	0.0053077	2.0369e-05
C16	0.99495	0.0050316	2.0784e-05
D1	0.99173	0.0082145	5.3362e-05
D2	0.99199	0.0079503	5.8349e-05
D3	0.99127	0.008675	5.8168e-05
D4	0.99221	0.0077161	7.7153e-05
D5	0.9922	0.0077512	5.2471e-05
D6	0.99231	0.0076655	2.7594e-05
D7	0.99178	0.0081956	2.6948e-05
D8	0.99037	0.0095982	3.1915e-05
D9	0.99284	0.0071193	3.9881e-05
D10	0.99073	0.0092302	3.9862e-05
D11	0.99244	0.0075332	2.8835e-05
D12	0.99401	0.0059636	2.6261e-05
D13	0.99411	0.0058606	2.5526e-05
D14	0.99489	0.0050882	1.9049e-05
D15	0.99522	0.004755	2.6665e-05
D16	0.99533	0.0046399	2.5415e-05
E1	0.98863	0.01128	9.2694e-05
E2	0.98972	0.010212	6.8602e-05
E3	0.9893	0.010647	4.8643e-05
E4	0.98974	0.010193	6.3367e-05
E5	0.98959	0.010315	9.795e-05
E6	0.99167	0.0082629	6.621e-05
E7	0.9909	0.0090394	6.1174e-05
E8	0.98855	0.011403	4.6967e-05
E9	0.98804	0.011921	4.4058e-05
E10	0.9873	0.012648	5.151e-05
E11	0.98642	0.013533	5.1514e-05
E12	0.9889	0.011051	4.8739e-05
E13	0.99349	0.0064713	3.7257e-05
F1	0.9858	0.014139	5.7803e-05
F2	0.98722	0.012719	5.9617e-05
F3	0.98632	0.013611	7.0308e-05
F4	0.98415	0.015783	6.7217e-05
F5	0.98911	0.010843	4.7363e-05
F6	0.98981	0.010145	4.2857e-05
F7	0.98717	0.012779	4.6962e-05
F8	0.98667	0.013289	4.3501e-05
F9	0.98988	0.010082	4.0278e-05
F10	0.99186	0.008091	5.1661e-05
G1	0.98835	0.011568	8.4536e-05
G2	0.98227	0.017631	9.6263e-05
G3	0.98555	0.014376	7.081e-05
G4	0.98786	0.012072	6.3895e-05
G5	0.98829	0.01167	4.3269e-05
G6	0.98951	0.010434	5.2424e-05
G7	0.98983	0.01012	4.546e-05
G8	0.98792	0.012029	5.1922e-05
G9	0.98437	0.015566	6.363e-05
G10	0.98533	0.014618	5.4978e-05
G11	0.98736	0.012595	4.9878e-05
G12	0.98877	0.011183	5.0606e-05
G13	0.99313	0.0068353	3.4957e-05
G14	0.99258	0.0073778	4.3976e-05
G15	0.99354	0.0064298	3.4386e-05
G16	0.98947	0.010484	4.4072e-05
H1	0.97468	0.02507	0.00025264
H2	0.97514	0.02466	0.00019652
H3	0.98222	0.017651	0.00012521
H4	0.9869	0.013039	5.7554e-05
H5	0.98867	0.011279	5.117e-05
H6	0.99119	0.0087243	8.1991e-05
H7	0.9913	0.0086482	4.9684e-05
H8	0.9924	0.0075673	3.63e-05
H9	0.99052	0.0094349	4.1472e-05
H10	0.99063	0.0093294	4.112e-05
H11	0.99041	0.0095392	4.6275e-05
H12	0.99293	0.0070257	4.0777e-05
I1	0.98371	0.016122	0.00016715
I2	0.98681	0.013062	0.00012438
I3	0.98596	0.013921	0.00012096
I4	0.98931	0.010593	9.6343e-05
I5	0.99004	0.0098624	9.7045e-05
I6	0.98699	0.012904	0.00010136
I7	0.99051	0.0094176	6.9118e-05
I8	0.98457	0.01536	6.6899e-05
I9	0.98552	0.014407	6.8619e-05
I10	0.9843	0.015638	6.2862e-05
I11	0.98361	0.016331	6.0073e-05
I12	0.98838	0.011568	5.4095e-05
I13	0.99201	0.0079449	4.6235e-05
I14	0.99318	0.0067849	3.9151e-05
I15	0.99354	0.0064255	3.5931e-05
I16	0.99363	0.0063381	3.5385e-05
J1	0.97965	0.020234	0.000115
J2	0.98079	0.01906	0.0001524
J3	0.98364	0.016274	8.4061e-05
J4	0.98823	0.011705	6.2871e-05
J5	0.98877	0.01117	6.1295e-05
J6	0.98905	0.010903	4.2215e-05
J7	0.98889	0.011068	3.8478e-05
J8	0.98646	0.013499	3.9122e-05
J9	0.98398	0.015979	3.8524e-05
J10	0.97616	0.023797	4.2776e-05
J11	0.96669	0.033268	4.4806e-05
J12	0.96503	0.034927	4.2014e-05
J13	0.96384	0.036113	4.3148e-05
J14	0.98122	0.018738	4.6746e-05
K1	0.9861	0.01383	6.8454e-05
K2	0.9861	0.013833	6.837e-05
K3	0.9772	0.022744	6.0743e-05
K4	0.97881	0.021134	5.174e-05
K5	0.98835	0.011585	6.2428e-05
K6	0.98722	0.012739	4.1332e-05
K7	0.98679	0.013174	3.7175e-05
K8	0.98444	0.015523	3.8737e-05
K9	0.9825	0.017461	4.0237e-05
K10	0.97759	0.02236	4.4926e-05
K11	0.97899	0.020969	4.2085e-05
K12	0.98349	0.016469	4.3796e-05
K13	0.982	0.017947	5.1213e-05
K14	0.98025	0.019699	5.5039e-05
L1	0.9915	0.0084389	6.1961e-05
L2	0.99165	0.0083105	3.5284e-05
L3	0.99224	0.0077128	4.495e-05
L4	0.99194	0.0079983	5.7746e-05
L5	0.99023	0.0097299	4.4188e-05
L6	0.99046	0.0095097	3.0737e-05
L7	0.98991	0.010065	2.8011e-05
L8	0.98868	0.01129	2.8974e-05
L9	0.98756	0.012408	3.0455e-05
L10	0.98631	0.013652	3.377e-05
L11	0.9863	0.013668	3.4679e-05
L12	0.98838	0.011588	3.2417e-05
L13	0.99377	0.0062025	2.6956e-05
L14	0.99456	0.0054177	2.2011e-05
L15	0.99521	0.0047769	1.2299e-05
L16	0.99886	0.0011345	1.8931e-06
M1	0.99058	0.0093733	4.6756e-05
M2	0.99271	0.0072196	7.1822e-05
M3	0.99211	0.0078179	7.4946e-05
M4	0.99208	0.0078502	6.8848e-05
M5	0.9906	0.0093345	6.6166e-05
M6	0.98777	0.012158	7.0264e-05
M7	0.99345	0.0064952	5.525e-05
M8	0.98866	0.011244	9.4656e-05
M9	0.98876	0.011183	6.1496e-05
M10	0.98822	0.011728	5.6463e-05
M11	0.98772	0.012216	6.012e-05
M12	0.98847	0.011474	5.646e-05
N1	0.99263	0.0073259	4.5952e-05
N2	0.99178	0.0081641	5.6108e-05
N3	0.99023	0.0097114	5.5528e-05
N4	0.99097	0.008989	3.6525e-05
N5	0.9914	0.0085668	3.7301e-05
N6	0.99174	0.0082199	3.9445e-05
N7	0.99107	0.0088841	4.1043e-05
N8	0.99041	0.0095455	4.3577e-05
N9	0.98923	0.010724	4.9731e-05
N10	0.99356	0.0064109	3.1692e-05
O1	0.97584	0.024078	8.1462e-05
O2	0.99151	0.0084304	5.9446e-05
O3	0.98935	0.010542	0.00010419
O4	0.98652	0.013398	8.6316e-05
O5	0.98882	0.011116	6.5504e-05
O6	0.99047	0.0094849	4.1713e-05
O7	0.98906	0.010902	4.292e-05
O8	0.98735	0.012603	4.6636e-05
O9	0.98721	0.012745	4.4563e-05
O10	0.98667	0.013278	4.6979e-05
O11	0.99276	0.0071975	3.7775e-05
P1	0.9743	0.025617	7.9411e-05
P2	0.98182	0.018108	7.0807e-05
P3	0.98735	0.012569	7.9272e-05
P4	0.98855	0.011382	7.0887e-05
P5	0.99045	0.0094803	6.5191e-05
P6	0.99053	0.0094185	5.038e-05
P7	0.99076	0.0091982	4.0458e-05
P8	0.99137	0.0085852	4.375e-05
P9	0.99064	0.0093152	3.9923e-05
P10	0.99028	0.0096829	3.9856e-05
P11	0.99065	0.0093078	4.1746e-05
P12	0.98747	0.012496	3.7119e-05
P13	0.98459	0.015367	4.3115e-05
P14	0.98802	0.011939	3.9908e-05
P15	0.98005	0.019936	1.6976e-05
A1	0.90593	0.09401	6.4796e-05
A2	0.90658	0.09336	5.5806e-05
A3	0.93891	0.061023	6.3192e-05
A4	0.87424	0.12572	4.289e-05
A5	0.95613	0.0438	7.1602e-05
A6	0.8778	0.12216	4.459e-05
A7	0.89229	0.10767	3.5732e-05
A8	0.92587	0.074089	3.8347e-05
A9	0.90243	0.097534	3.6005e-05
A10	0.89374	0.10623	3.4571e-05
A11	0.89074	0.10922	3.2458e-05
A12	0.92337	0.076583	4.2552e-05
A13	0.89123	0.10874	3.4013e-05
A14	0.89617	0.10379	3.2521e-05
A15	0.91831	0.081655	3.3386e-05
A16	0.97661	0.023352	3.7248e-05
B1	0.97673	0.023211	6.1979e-05
B2	0.95934	0.040617	4.3943e-05
B3	0.95586	0.044102	3.5218e-05
B4	0.95183	0.048132	3.4715e-05
B5	0.95191	0.048057	3.3296e-05
B6	0.95292	0.047029	4.7841e-05
B7	0.98191	0.018018	7.0535e-05
B8	0.972	0.027938	6.5718e-05
B9	0.96136	0.038562	7.3272e-05
B10	0.92908	0.070861	6.2236e-05
B11	0.9232	0.076768	3.2757e-05
B12	0.92181	0.078157	3.0232e-05
B13	0.93952	0.060439	4.4528e-05
B14	0.95558	0.044327	9.4939e-05
B15	0.97955	0.020392	5.4042e-05
B16	0.9653	0.034649	4.8655e-05
C1	0.97319	0.026758	4.8076e-05
C2	0.96124	0.038703	5.9153e-05
C3	0.96369	0.036247	6.2758e-05
C4	0.9613	0.03861	9.4142e-05
C5	0.95512	0.044819	5.9846e-05
C6	0.94669	0.053264	4.1459e-05
C7	0.94249	0.057475	3.3193e-05
C8	0.93677	0.063194	3.454e-05
C9	0.95091	0.049046	4.474e-05
C10	0.96625	0.033633	0.00011717
C11	0.94756	0.052342	0.00010028
C12	0.95826	0.041666	7.326e-05
C13	0.97166	0.028279	5.6194e-05
C14	0.9888	0.011153	4.3797e-05
C15	0.98957	0.010243	0.00018405
C16	0.95439	0.043716	0.0018971
D1	0.97042	0.02952	5.7403e-05
D2	0.97411	0.025826	6.6133e-05
D3	0.97051	0.029423	6.8547e-05
D4	0.97081	0.029096	9.1499e-05
D5	0.96433	0.035585	8.3788e-05
D6	0.95767	0.042289	3.6481e-05
D7	0.95345	0.046512	3.2826e-05
D8	0.93396	0.065997	4.2936e-05
D9	0.97519	0.024762	4.8365e-05
D10	0.95918	0.040759	5.6673e-05
D11	0.98178	0.018179	3.8821e-05
D12	0.98416	0.015803	3.8593e-05
D13	0.98328	0.016675	4.0649e-05
D14	0.98804	0.011936	2.8089e-05
D15	0.99387	0.0061037	2.7943e-05
D16	0.9938	0.0061761	2.7365e-05
E1	0.94299	0.056807	0.00020288
E2	0.9593	0.040615	8.7547e-05
E3	0.93854	0.061399	5.9362e-05
E4	0.94373	0.056192	7.3736e-05
E5	0.94442	0.055477	0.00010553
E6	0.96564	0.034281	7.7788e-05
E7	0.95814	0.041789	6.6899e-05
E8	0.93775	0.062192	5.5764e-05
E9	0.93914	0.060815	4.77e-05
E10	0.92929	0.070651	6.364e-05
E11	0.93462	0.065314	6.2536e-05
E12	0.94994	0.049999	6.2143e-05
E13	0.98162	0.018327	4.817e-05
F1	0.94603	0.053897	7.719e-05
F2	0.95359	0.046335	7.3174e-05
F3	0.96163	0.038304	6.6322e-05
F4	0.93868	0.061253	6.7425e-05
F5	0.96059	0.039354	5.2014e-05
F6	0.96656	0.033389	4.9579e-05
F7	0.92517	0.062532	0.012299
F8	0.9154	0.070433	0.014169
F9	0.97307	0.02688	5.121e-05
F10	0.98051	0.019416	6.9896e-05
G1	0.96721	0.032706	8.684e-05
G2	0.9348	0.06508	0.00011822
G3	0.94803	0.051897	7.6895e-05
G4	0.95348	0.046449	6.8324e-05
G5	0.95425	0.045695	5.2827e-05
G6	0.95811	0.041828	5.7471e-05
G7	0.95832	0.041618	5.7519e-05
G8	0.95171	0.048224	6.8551e-05
G9	0.94323	0.056695	7.881e-05
G10	0.95494	0.044998	6.6037e-05
G11	0.96503	0.034905	6.0689e-05
G12	0.97057	0.029365	6.2133e-05
G13	0.98638	0.013582	3.6725e-05
G14	0.97821	0.021723	6.6937e-05
G15	0.98265	0.017294	5.221e-05
G16	0.99015	0.0098145	3.718e-05
H1	0.95987	0.039971	0.00015674
H2	0.96898	0.030845	0.00017509
H3	0.95939	0.040446	0.0001683
H4	0.96307	0.03686	6.805e-05
H5	0.96155	0.03838	6.8031e-05
H6	0.97573	0.024179	9.1194e-05
H7	0.97124	0.028702	5.6655e-05
H8	0.97935	0.020613	3.6789e-05
H9	0.96728	0.032675	4.7443e-05
H10	0.97014	0.02981	4.6273e-05
H11	0.92609	0.059508	0.014405
H12	0.98139	0.018554	5.9057e-05
I1	0.94029	0.05951	0.00020288
I2	0.95072	0.04913	0.00014872
I3	0.95631	0.043532	0.00016069
I4	0.96957	0.030308	0.00012157
I5	0.97217	0.027714	0.00011606
I6	0.95796	0.041913	0.00012712
I7	0.9623	0.037624	7.8781e-05
I8	0.92838	0.071548	7.5717e-05
I9	0.92405	0.075868	7.8222e-05
I10	0.91461	0.085318	7.0427e-05
I11	0.91014	0.089796	6.5632e-05
I12	0.95261	0.047328	6.0975e-05
I13	0.97746	0.022477	6.174e-05
I14	0.98291	0.017036	5.313e-05
I15	0.98578	0.014174	5.0468e-05
I16	0.98556	0.014385	5.1467e-05
J1	0.94301	0.056847	0.00014647
J2	0.93618	0.063647	0.00017658
J3	0.9467	0.053189	0.00011418
J4	0.96039	0.039531	7.5821e-05
J5	0.9583	0.041625	7.6275e-05
J6	0.9628	0.037157	4.3314e-05
J7	0.96259	0.037369	4.1169e-05
J8	0.95422	0.045734	4.252e-05
J9	0.94366	0.056296	4.3607e-05
J10	0.91738	0.082578	4.6314e-05
J11	0.90849	0.091467	3.8502e-05
J12	0.89512	0.10484	3.8422e-05
J13	0.88224	0.11772	4.263e-05
J14	0.93847	0.061481	5.0783e-05
K1	0.96739	0.032549	5.8892e-05
K2	0.96737	0.032569	5.8849e-05
K3	0.93911	0.060821	6.544e-05
K4	0.9428	0.057139	5.806e-05
K5	0.96735	0.032589	6.0873e-05
K6	0.95611	0.043841	4.6801e-05
K7	0.95254	0.047421	4.0181e-05
K8	0.94405	0.055911	3.9478e-05
K9	0.93732	0.062642	3.943e-05
K10	0.92246	0.077501	4.2815e-05
K11	0.92049	0.079466	4.3944e-05
K12	0.93969	0.060259	4.8533e-05
K13	0.94227	0.057679	5.4382e-05
K14	0.95521	0.044725	6.2424e-05
L1	0.96258	0.037349	7.0125e-05
L2	0.96005	0.039903	4.6132e-05
L3	0.96379	0.036137	6.7912e-05
L4	0.95791	0.042013	7.4216e-05
L5	0.92744	0.072506	5.1055e-05
L6	0.9291	0.070862	3.6316e-05
L7	0.92526	0.074704	3.2372e-05
L8	0.91964	0.080326	3.1918e-05
L9	0.9171	0.082865	3.299e-05
L10	0.89768	0.093769	0.0085506
L11	0.92074	0.079219	3.8715e-05
L12	0.93948	0.060487	3.7107e-05
L13	0.97979	0.020177	3.6935e-05
L14	0.98961	0.010359	3.2787e-05
L15	0.99214	0.0078423	2.1133e-05
L16	0.99081	0.0091531	4.1222e-05
M1	0.95198	0.04798	4.2036e-05
M2	0.97652	0.023413	6.8726e-05
M3	0.97397	0.025958	7.0813e-05
M4	0.96665	0.033282	7.2827e-05
M5	0.96268	0.037256	6.6286e-05
M6	0.94265	0.057282	6.786e-05
M7	0.9787	0.021246	5.5561e-05
M8	0.92694	0.072947	0.00011086
M9	0.92028	0.07965	6.9291e-05
M10	0.91217	0.087763	6.3842e-05
M11	0.91643	0.083503	6.5173e-05
M12	0.92364	0.076293	6.6932e-05
N1	0.9726	0.027343	5.5688e-05
N2	0.96772	0.032203	7.9986e-05
N3	0.95914	0.040774	8.3051e-05
N4	0.96158	0.038368	4.751e-05
N5	0.95917	0.040783	4.934e-05
N6	0.96759	0.032367	4.2456e-05
N7	0.96749	0.032467	4.5146e-05
N8	0.96219	0.037763	5.1869e-05
N9	0.89411	0.088672	0.017221
N10	0.97951	0.020443	4.6051e-05
O1	0.94508	0.054765	0.00016004
O2	0.97458	0.025334	8.4757e-05
O3	0.96529	0.034483	0.00022986
O4	0.95838	0.041378	0.00023708
O5	0.96564	0.03427	9.5055e-05
O6	0.96515	0.034785	6.1562e-05
O7	0.95893	0.041015	6.0184e-05
O8	0.94794	0.052003	5.9567e-05
O9	0.94069	0.05925	5.945e-05
O10	0.94124	0.0587	6.5103e-05
O11	0.9753	0.024645	5.6792e-05
P1	0.91221	0.087707	8.2724e-05
P2	0.93389	0.066033	7.556e-05
P3	0.96306	0.036859	7.7471e-05
P4	0.9593	0.040627	7.0415e-05
P5	0.96439	0.035546	6.7182e-05
P6	0.96588	0.034067	5.0266e-05
P7	0.96934	0.030624	3.7979e-05
P8	0.96582	0.034137	4.6966e-05
P9	0.96287	0.03709	4.2507e-05
P10	0.95967	0.040287	4.7386e-05
P11	0.96222	0.037728	4.7318e-05
P12	0.94295	0.057016	3.8341e-05
P13	0.87373	0.11107	0.015202
P14	0.93629	0.063661	4.7531e-05
P15	0.97784	0.022089	7.1469e-05
A1	0.82086	0.17906	7.7475e-05
A2	0.80423	0.1957	7.2598e-05
A3	0.86631	0.1336	9.0739e-05
A4	0.75198	0.24797	5.0659e-05
A5	0.89106	0.10883	0.00011073
A6	0.75205	0.24789	5.3961e-05
A7	0.76736	0.2326	4.356e-05
A8	0.81973	0.18022	5.1279e-05
A9	0.77532	0.22464	4.3615e-05
A10	0.76168	0.23828	4.1128e-05
A11	0.75628	0.24368	3.8795e-05
A12	0.82211	0.17784	5.597e-05
A13	0.76257	0.23739	4.1479e-05
A14	0.77677	0.22319	3.9477e-05
A15	0.81186	0.18809	4.4807e-05
A16	0.93909	0.060851	6.0667e-05
B1	0.94354	0.056359	0.00010142
B2	0.89633	0.1036	6.7801e-05
B3	0.89065	0.1093	5.2471e-05
B4	0.88399	0.11596	4.974e-05
B5	0.88313	0.11683	4.7696e-05
B6	0.88685	0.11308	6.6603e-05
B7	0.96494	0.034968	9.5318e-05
B8	0.94393	0.055981	8.4844e-05
B9	0.91273	0.087166	0.00010085
B10	0.82769	0.17222	8.1669e-05
B11	0.81234	0.18762	4.2412e-05
B12	0.81821	0.18175	3.76e-05
B13	0.86074	0.1392	5.6781e-05
B14	0.89423	0.10562	0.00014863
B15	0.95598	0.043931	8.4425e-05
B16	0.92162	0.078306	7.3617e-05
C1	0.89991	0.099977	0.00011234
C2	0.89974	0.10017	9.2663e-05
C3	0.90615	0.093753	9.7862e-05
C4	0.90312	0.096743	0.00014127
C5	0.88355	0.11636	9.1032e-05
C6	0.86222	0.13772	5.9876e-05
C7	0.85433	0.14562	4.5943e-05
C8	0.83905	0.1609	4.7752e-05
C9	0.87868	0.12126	6.008e-05
C10	0.92879	0.071046	0.00015985
C11	0.87775	0.12212	0.00013787
C12	0.89849	0.1014	0.00010514
C13	0.92944	0.070476	8.811e-05
C14	0.97906	0.020877	6.7395e-05
C15	0.98138	0.018558	5.7566e-05
C16	0.98498	0.014962	5.3611e-05
D1	0.94019	0.059731	7.4159e-05
D2	0.94808	0.051832	8.9356e-05
D3	0.93301	0.066886	0.00010483
D4	0.93149	0.068385	0.00012438
D5	0.90997	0.08991	0.00012174
D6	0.88819	0.11176	5.3031e-05
D7	0.87825	0.1217	4.7695e-05
D8	0.83872	0.16122	5.9183e-05
D9	0.94185	0.058077	7.2918e-05
D10	0.89965	0.10026	8.7392e-05
D11	0.95704	0.0429	6.4288e-05
D12	0.96393	0.036002	6.4073e-05
D13	0.96316	0.036776	6.5834e-05
D14	0.97477	0.025184	4.7492e-05
D15	0.99115	0.0088007	5.297e-05
D16	0.9908	0.0091472	5.0266e-05
E1	0.86391	0.13581	0.00027775
E2	0.91722	0.082675	0.00010815
E3	0.85451	0.14541	8.1273e-05
E4	0.85732	0.14257	0.0001015
E5	0.87603	0.12384	0.00012784
E6	0.92969	0.070207	9.862e-05
E7	0.91133	0.088592	8.0955e-05
E8	0.84366	0.15626	7.6733e-05
E9	0.85884	0.1411	6.256e-05
E10	0.83137	0.16854	8.6617e-05
E11	0.83789	0.16202	9.0384e-05
E12	0.87652	0.12339	9.3268e-05
E13	0.95685	0.043075	7.9337e-05
F1	0.87853	0.12137	0.00010414
F2	0.89309	0.10681	0.00010019
F3	0.92166	0.078256	8.1501e-05
F4	0.85094	0.14897	9.5685e-05
F5	0.90109	0.09883	7.798e-05
F6	0.92011	0.079811	7.5069e-05
F7	0.89874	0.10116	9.8002e-05
F8	0.90193	0.097986	8.4408e-05
F9	0.93856	0.061353	8.4578e-05
F10	0.95784	0.042047	0.00010885
G1	0.92308	0.076813	0.0001081
G2	0.83521	0.16464	0.00014755
G3	0.88865	0.11126	8.8722e-05
G4	0.89114	0.10878	8.5526e-05
G5	0.88202	0.11791	7.6047e-05
G6	0.90556	0.094367	7.3798e-05
G7	0.89624	0.10368	8.0637e-05
G8	0.88449	0.11541	9.4495e-05
G9	0.86523	0.13466	0.00010935
G10	0.89399	0.10592	9.2286e-05
G11	0.91636	0.08355	8.996e-05
G12	0.93226	0.067649	9.3022e-05
G13	0.9717	0.028242	5.7551e-05
G14	0.9553	0.0446	0.00010058
G15	0.96246	0.037454	8.236e-05
G16	0.97806	0.021893	4.8782e-05
H1	0.9142	0.085621	0.00017873
H2	0.95284	0.047017	0.00014378
H3	0.89972	0.10005	0.00022718
H4	0.90589	0.094012	9.9233e-05
H5	0.90141	0.098495	9.9804e-05
H6	0.94766	0.052217	0.00012468
H7	0.9212	0.078711	9.3362e-05
H8	0.93666	0.06327	6.8464e-05
H9	0.90918	0.090743	7.6009e-05
H10	0.92041	0.079517	7.1155e-05
H11	0.91744	0.082467	9.316e-05
H12	0.95673	0.043172	0.00010105
I1	0.86507	0.13463	0.00029799
I2	0.882	0.11779	0.00020958
I3	0.89543	0.10433	0.00024454
I4	0.92982	0.070012	0.00016477
I5	0.932	0.067836	0.00016637
I6	0.88821	0.11161	0.00018417
I7	0.91133	0.088571	9.8574e-05
I8	0.8206	0.1793	9.9202e-05
I9	0.81576	0.18414	9.9897e-05
I10	0.79305	0.20686	9.0999e-05
I11	0.78504	0.21487	8.5081e-05
I12	0.88655	0.11336	8.9117e-05
I13	0.94792	0.051973	0.00010383
I14	0.96197	0.037937	9.0045e-05
I15	0.96859	0.031322	8.9081e-05
I16	0.96892	0.030996	8.7539e-05
J1	0.89564	0.10414	0.00021557
J2	0.894	0.1058	0.00020681
J3	0.87915	0.12066	0.00018961
J4	0.90874	0.091145	0.00011853
J5	0.91134	0.088552	0.00010801
J6	0.9157	0.08424	6.4813e-05
J7	0.91184	0.088096	6.3839e-05
J8	0.89309	0.10685	6.4615e-05
J9	0.87795	0.12199	6.1906e-05
J10	0.83219	0.16775	6.1814e-05
J11	0.81574	0.18421	5.0815e-05
J12	0.78764	0.21231	5.0497e-05
J13	0.77271	0.22723	5.3335e-05
J14	0.86362	0.13631	7.3081e-05
K1	0.92718	0.072732	9.1294e-05
K2	0.92717	0.072741	9.1062e-05
K3	0.86771	0.13219	9.8073e-05
K4	0.8738	0.12612	8.8899e-05
K5	0.92528	0.074625	9.2519e-05
K6	0.8952	0.10473	6.9637e-05
K7	0.88452	0.11542	5.9468e-05
K8	0.86366	0.13628	5.7888e-05
K9	0.85844	0.1415	5.3383e-05
K10	0.83072	0.16923	5.6156e-05
K11	0.82739	0.17256	5.7351e-05
K12	0.85354	0.14639	7.0856e-05
K13	0.86531	0.13461	7.8484e-05
K14	0.90015	0.099754	9.5412e-05
L1	0.93087	0.069043	8.5883e-05
L2	0.90123	0.098693	7.3341e-05
L3	0.91082	0.089073	0.00011061
L4	0.90525	0.094648	0.00010364
L5	0.82793	0.17201	6.8638e-05
L6	0.83052	0.16943	4.9863e-05
L7	0.82367	0.17629	4.4651e-05
L8	0.81476	0.1852	4.3516e-05
L9	0.81857	0.18139	4.2753e-05
L10	0.81059	0.18936	5.0906e-05
L11	0.82637	0.17357	5.3187e-05
L12	0.86511	0.13483	5.4781e-05
L13	0.9561	0.043834	6.2376e-05
L14	0.98251	0.017428	5.855e-05
L15	0.98842	0.011539	3.7525e-05
L16	0.99793	0.0020687	3.8407e-06
M1	0.89708	0.10287	5.69e-05
M2	0.95213	0.047781	9.2272e-05
M3	0.94709	0.052809	9.7213e-05
M4	0.92931	0.07058	0.00010562
M5	0.92144	0.078471	9.0169e-05
M6	0.88968	0.11023	8.5011e-05
M7	0.95751	0.042415	7.3498e-05
M8	0.82226	0.1776	0.00014777
M9	0.81106	0.18885	8.9242e-05
M10	0.79893	0.20099	7.9224e-05
M11	0.80514	0.19478	8.3304e-05
M12	0.82356	0.17635	8.6764e-05
N1	0.94333	0.056591	7.5445e-05
N2	0.92506	0.074819	0.00012155
N3	0.90375	0.09613	0.00012419
N4	0.91255	0.087375	7.1956e-05
N5	0.91332	0.08661	7.2458e-05
N6	0.93039	0.069545	6.603e-05
N7	0.92575	0.074179	7.3478e-05
N8	0.91843	0.081492	7.907e-05
N9	0.91203	0.087881	9.282e-05
N10	0.95689	0.043031	7.5035e-05
O1	0.88774	0.11206	0.00019621
O2	0.9582	0.041717	8.6463e-05
O3	0.93699	0.062772	0.00024228
O4	0.91392	0.085767	0.00031079
O5	0.91648	0.083373	0.00015012
O6	0.92219	0.077725	8.9713e-05
O7	0.90372	0.096192	9.1702e-05
O8	0.88454	0.11537	8.9625e-05
O9	0.87286	0.12705	8.5779e-05
O10	0.87063	0.12927	9.4828e-05
O11	0.94667	0.053235	9.0869e-05
P1	0.82536	0.17452	0.00012273
P2	0.8698	0.13009	0.00010825
P3	0.93212	0.067779	0.00010378
P4	0.91516	0.084735	0.00010126
P5	0.92664	0.073261	9.4417e-05
P6	0.92572	0.074208	7.5172e-05
P7	0.93064	0.069297	6.0047e-05
P8	0.91859	0.081335	7.6958e-05
P9	0.92005	0.07988	6.4635e-05
P10	0.91306	0.08687	7.2695e-05
P11	0.91756	0.082366	7.0581e-05
P12	0.89366	0.1063	4.7475e-05
P13	0.84084	0.1591	6.3378e-05
P14	0.86496	0.13497	6.7077e-05
P15	0.97459	0.025369	3.6976e-05
A1	0.61807	0.38144	0.00048324
A2	0.67394	0.32549	0.00057358
A3	0.64784	0.35126	0.00089202
A4	0.75762	0.24186	0.00052594
A5	0.81117	0.18847	0.0003608
A6	0.86391	0.13586	0.00022701
A7	0.73596	0.2637	0.00034116
A8	0.74611	0.25326	0.00062828
A9	0.72445	0.27526	0.00029692
A10	0.69524	0.30441	0.00035032
A11	0.58819	0.41045	0.0013542
A12	0.53438	0.46445	0.001168
A13	0.59012	0.4092	0.00067807
A14	0.72726	0.27196	0.00077718
A15	0.82294	0.17619	0.00086849
A16	0.84213	0.15591	0.0019632
B1	0.99272	0.0072418	3.7399e-05
B2	0.64788	0.35085	0.0012732
B4	0.71219	0.28673	0.0010744
B5	0.68216	0.31712	0.00072423
B6	0.78214	0.21748	0.00038398
B7	0.76683	0.23279	0.00038279
B8	0.80168	0.19805	0.00026634
B9	0.76987	0.2299	0.00022888
B10	0.71724	0.2825	0.00025853
B11	0.7353	0.26437	0.00032747
B12	0.59804	0.40049	0.001466
[truncated: 4,362 more rows]

## Sheet: Table S2
Table S2 The energy data of different frequency EEG activities (4 min episodes)
Name	0.01 − 0.5 Hz	0.5 – 40 Hz	40 − 300 Hz
A1	0.9493	0.05009	0.00060668
A2	0.79781	0.20011	0.0020812
A3	0.65713	0.34104	0.0018371
A4	0.68798	0.30949	0.0025302
A5	0.97538	0.024194	0.00042719
A6	0.97421	0.025527	0.00026381
A7	0.9713	0.028414	0.00028489
A8	0.91333	0.085691	0.00097629
A9	0.95251	0.046831	0.00066039
A10	0.86546	0.13221	0.0023236
A11	0.95198	0.046874	0.001143
A12	0.84321	0.15376	0.0030345
A13	0.85342	0.14447	0.0021099
A14	0.97453	0.024769	0.0007053
A15	0.98866	0.010763	0.00058033
A16	0.96544	0.030382	0.0041771
B1	0.96415	0.035366	0.00048617
B2	0.91159	0.087206	0.0012026
B3	0.84755	0.15063	0.0018209
B4	0.94882	0.050695	0.00048562
B5	0.98122	0.018629	0.00014901
B6	0.96632	0.033088	0.00058857
B7	0.95178	0.047177	0.0010409
B8	0.97787	0.021727	0.00040053
B9	0.9837	0.016095	0.00020858
B10	0.9899	0.01	0.00010101
B11	0.98498	0.014887	0.00012992
B12	0.97826	0.02157	0.00016892
B13	0.964	0.035729	0.00026996
B14	0.89563	0.10324	0.0011333
B15	0.89372	0.10497	0.0013056
B16	0.89332	0.10589	0.00078798
C1	0.99142	0.0083975	0.0001811
C2	0.86079	0.13612	0.0030895
C3	0.92944	0.069601	0.00096033
C4	0.98411	0.015772	0.00011723
C5	0.96718	0.032518	0.00030501
C6	0.97528	0.024537	0.00018249
C7	0.99154	0.0084258	3.8873e-05
C8	0.99353	0.0064399	3.0518e-05
C9	0.98775	0.012194	5.1303e-05
C10	0.97544	0.024443	0.00011718
C11	0.68302	0.31489	0.0020913
C12	0.66786	0.33029	0.0018489
C13	0.98392	0.01592	0.0001576
C14	0.95932	0.03987	0.00081257
C15	0.8664	0.13252	0.0010859
C16	0.6993	0.29965	0.0010477
D1	0.97778	0.021989	0.00023421
D2	0.81927	0.17887	0.0018608
D3	0.80501	0.19336	0.0016225
D4	0.75631	0.24214	0.0015549
D5	0.75145	0.24736	0.001191
D6	0.68816	0.31063	0.0012086
D7	0.63703	0.36179	0.0011797
D9	0.69789	0.30114	0.00096362
D10	0.85022	0.148	0.00178
E1	0.94835	0.050706	0.00094764
E2	0.84075	0.15666	0.0025853
E3	0.84346	0.15445	0.0020913
E4	0.81473	0.18337	0.0018954
E5	0.78097	0.21753	0.0015018
E6	0.74219	0.2565	0.0013112
E7	0.70803	0.29087	0.0011058
E8	0.59536	0.40327	0.0013675
E9	0.62758	0.3714	0.0010199
E10	0.59993	0.39894	0.001133
F1	0.99226	0.0076961	4.8048e-05
F2	0.9553	0.044324	0.00038105
F3	0.98983	0.010024	0.00014705
F4	0.98807	0.01182	0.0001088
F5	0.98078	0.018996	0.00022695
F6	0.96824	0.031386	0.00037308
F7	0.9838	0.016008	0.0001956
F8	0.95569	0.043585	0.00072364
F9	0.85998	0.13733	0.0026872
F10	0.76705	0.23097	0.0019724
F11	0.74558	0.25245	0.0019692
F12	0.7769	0.22135	0.001754
F13	0.6431	0.35404	0.0028587
F14	0.63027	0.36734	0.0023835
F15	0.61701	0.3812	0.0017854
F16	0.81697	0.18164	0.0013925
G1	0.99759	0.0023684	4.0536e-05
G2	0.95401	0.045345	0.00064879
G3	0.90995	0.088611	0.0014419
G4	0.9436	0.055298	0.001098
G5	0.95045	0.048813	0.00073961
G6	0.96483	0.034696	0.00047106
G7	0.92339	0.075568	0.0010403
G8	0.90465	0.093349	0.0020047
G9	0.9498	0.048795	0.0014055
G10	0.86168	0.13564	0.0026721
G11	0.81962	0.17748	0.0028946
G12	0.78031	0.21817	0.0015207
G13	0.69359	0.3042	0.002209
G14	0.76953	0.22837	0.0020977
G15	0.78515	0.21323	0.0016232
G16	0.46178	0.53727	0.0009486
H1	0.91427	0.08543	0.00030238
H2	0.67587	0.32313	0.00099149
H3	0.87031	0.12923	0.00046404
H4	0.84455	0.15404	0.001413
H5	0.69644	0.29986	0.0037001
H6	0.69056	0.3063	0.0031465
H7	0.50181	0.49486	0.0033275
H8	0.71915	0.27821	0.0026329
H9	0.85813	0.14105	0.00081878
H10	0.70697	0.29193	0.0010996
H11	0.79475	0.20413	0.0011175
H12	0.89685	0.10214	0.0010069
H13	0.87111	0.12773	0.0011614
H14	0.86812	0.13071	0.0011662
H15	0.96046	0.038975	0.00056691
H16	0.97603	0.023487	0.0004873
I1	0.95282	0.046995	0.0001821
I2	0.74993	0.24929	0.00078264
I3	0.65235	0.34641	0.0012429
I4	0.74813	0.25119	0.00067697
I5	0.87145	0.12823	0.00032016
I6	0.8999	0.099851	0.00024862
I7	0.60698	0.39174	0.0012845
I8	0.44946	0.54933	0.0012089
I9	0.42182	0.57708	0.0011025
I10	0.5866	0.41089	0.0025025
I11	0.75054	0.24777	0.0016913
I12	0.77173	0.22708	0.0011901
J1	0.86749	0.13134	0.0011709
J2	0.79945	0.19668	0.0038623
J5	0.82461	0.17178	0.0036136
J6	0.77882	0.21659	0.0045851
J7	0.89687	0.10103	0.0020981
J8	0.96344	0.035998	0.00056172
J9	0.70244	0.29381	0.0037464
J10	0.81433	0.18422	0.0014569
J11	0.83477	0.16431	0.00091729
J12	0.74221	0.25523	0.0025626
J13	0.74142	0.25753	0.0010471
J14	0.78264	0.21658	0.00078117
J15	0.75149	0.2477	0.00080326
J16	0.64218	0.35676	0.0010552
A1	0.9314	0.06785	0.00075264
A2	0.76831	0.22962	0.0020731
A3	0.80247	0.19632	0.0012116
A4	0.80774	0.19076	0.0014958
A5	0.98572	0.014022	0.00025779
A6	0.98126	0.018563	0.00018033
A7	0.97912	0.020725	0.0001589
A8	0.98577	0.014101	0.00012907
A9	0.96196	0.037611	0.00042504
A10	0.83627	0.1615	0.0022335
A11	0.98234	0.017257	0.00040316
A12	0.80998	0.18714	0.0028852
A13	0.84644	0.1516	0.0019559
A14	0.99811	0.0018769	1.5072e-05
A15	0.97795	0.02125	0.00080303
A16	0.99713	0.0028416	3.1545e-05
B1	0.9918	0.0080574	0.00014128
B2	0.79948	0.19772	0.0028035
B3	0.85675	0.14159	0.0016653
B4	0.95733	0.042266	0.00040386
B5	0.98787	0.01203	9.5311e-05
B6	0.97627	0.023295	0.00043894
B7	0.96314	0.036126	0.00073215
B8	0.98545	0.014321	0.00023177
B9	0.97967	0.020119	0.00021214
B10	0.9842	0.015688	0.00011031
B11	0.9895	0.010432	6.756e-05
B12	0.98998	0.0099551	6.7167e-05
B13	0.97422	0.025612	0.00017238
B14	0.91327	0.08599	0.00074378
B15	0.87852	0.12032	0.0011672
B16	0.89409	0.10514	0.00076906
C1	0.98893	0.010878	0.00019053
C2	0.74722	0.24938	0.0034022
C3	0.96248	0.037154	0.0003615
C4	0.98737	0.012566	6.5197e-05
C5	0.9742	0.02565	0.00014945
C6	0.98312	0.016792	8.2857e-05
C7	0.99129	0.0086767	3.0227e-05
C8	0.99589	0.0040889	1.8291e-05
C9	0.99142	0.0085408	3.8023e-05
C10	0.98239	0.017514	0.00010007
C11	0.81369	0.18504	0.001268
C12	0.80696	0.1921	0.00094384
C13	0.99228	0.0076531	7.1049e-05
C14	0.95409	0.044957	0.00095768
C15	0.8866	0.11237	0.0010298
C16	0.62686	0.37191	0.0012314
D1	0.98835	0.011489	0.00016098
D2	0.80787	0.18998	0.0021496
D3	0.84505	0.15382	0.001123
D4	0.81586	0.18288	0.0012638
D5	0.75126	0.2474	0.0013359
D6	0.79712	0.20197	0.00091101
D7	0.87518	0.12433	0.00049591
D9	0.81861	0.18065	0.00074036
D10	0.88474	0.11381	0.001445
E1	0.97405	0.025595	0.00035711
E2	0.84355	0.15448	0.0019661
E3	0.84428	0.15404	0.0016819
E4	0.82387	0.17466	0.0014694
E5	0.8029	0.19604	0.0010643
E6	0.78085	0.21828	0.00087237
E7	0.73328	0.26586	0.00085788
E8	0.65607	0.3426	0.0013224
E9	0.6075	0.3914	0.0011014
E10	0.61284	0.38602	0.0011366
F1	0.99564	0.0043294	3.4867e-05
F2	0.92901	0.07016	0.00083024
F3	0.98997	0.0098802	0.0001497
F4	0.98386	0.016006	0.00013042
F5	0.97848	0.021332	0.00019241
F6	0.94381	0.055741	0.00044764
F7	0.98284	0.017002	0.00015287
F8	0.9738	0.025831	0.00037249
F9	0.88705	0.11068	0.0022671
F10	0.88984	0.10882	0.0013465
F11	0.80688	0.19003	0.0030986
F12	0.83956	0.15789	0.0025423
F13	0.97742	0.022307	0.00027677
F14	0.71772	0.27957	0.0027126
F15	0.72398	0.27425	0.0017676
F16	0.87627	0.12273	0.0009994
G1	0.99119	0.0087258	8.685e-05
G2	0.95767	0.041973	0.00035444
G3	0.95699	0.042636	0.00037153
G4	0.90223	0.096702	0.0010669
G5	0.95285	0.046722	0.00043086
G6	0.95753	0.042129	0.00034591
G7	0.948	0.051545	0.00045745
G8	0.84887	0.14884	0.0022901
G9	0.90465	0.092909	0.0024376
G10	0.79848	0.19884	0.0026803
G11	0.7145	0.28161	0.0038898
G12	0.78093	0.21746	0.001604
G13	0.69174	0.30634	0.0019215
G14	0.70339	0.29451	0.0020954
G15	0.81672	0.18182	0.0014546
G16	0.61437	0.38484	0.00078791
H1	0.96186	0.038007	0.00013176
H2	0.69736	0.30181	0.00082707
H3	0.88736	0.1123	0.00034036
H4	0.8721	0.12693	0.00097425
H5	0.69668	0.2999	0.0034245
H6	0.65738	0.33977	0.0028491
H7	0.60084	0.39702	0.0021449
H8	0.80369	0.19489	0.0014107
H9	0.82705	0.17206	0.00089268
H10	0.61068	0.3881	0.0012123
H11	0.84068	0.15858	0.00073343
H12	0.91119	0.088031	0.00078114
H13	0.95686	0.04278	0.00036186
H14	0.9471	0.052422	0.0004758
H15	0.96356	0.035841	0.00059785
H16	0.98232	0.017283	0.0003988
I1	0.98869	0.011263	5.0254e-05
I2	0.77768	0.2216	0.00072267
I3	0.77274	0.22636	0.00089089
I4	0.81073	0.18884	0.00043158
I5	0.9382	0.061662	0.00013405
I6	0.92561	0.074235	0.00015226
I7	0.7226	0.27655	0.00085409
I8	0.54693	0.45224	0.00083567
I9	0.65361	0.34579	0.00060648
I10	0.60082	0.39735	0.0018237
I11	0.76665	0.23221	0.0011482
I12	0.81314	0.18615	0.0007061
J1	0.90077	0.098088	0.0011423
J2	0.76733	0.22691	0.0057628
J5	0.87488	0.12208	0.0030398
J6	0.76605	0.22851	0.0054426
J7	0.8785	0.11848	0.0030216
J8	0.97875	0.020844	0.00040695
J9	0.7382	0.25865	0.0031533
J10	0.87983	0.11946	0.00071738
J11	0.76505	0.23398	0.00096829
J12	0.70473	0.29342	0.0018472
J13	0.87449	0.12521	0.00029424
J14	0.79775	0.2018	0.00044772
J15	0.76986	0.22953	0.00060682
J16	0.76775	0.23165	0.00060393
A1	0.86856	0.13114	0.00030147
A2	0.97601	0.023755	0.00023453
A3	0.96554	0.034258	0.00020685
A4	0.5851	0.41443	0.00046441
A5	0.93429	0.065493	0.00021645
A6	0.41794	0.58165	0.0004079
A8	0.93896	0.060764	0.00028056
A9	0.86042	0.13922	0.00035543
B1	0.82978	0.16999	0.00022195
B2	0.90262	0.097159	0.00021911
B6	0.95864	0.041127	0.0002287
B7	0.83393	0.16586	0.00020744
B8	0.89378	0.10599	0.00022715
B9	0.37446	0.62517	0.00037323
B10	0.79126	0.20843	0.00031015
C1	0.9567	0.043032	0.00026609
C2	0.96475	0.035011	0.00023547
C3	0.95196	0.047813	0.00022441
C4	0.96569	0.034088	0.00022353
C5	0.93553	0.064263	0.00020772
C6	0.97406	0.025725	0.00021864
C7	0.49838	0.50122	0.00039473
C8	0.8865	0.11328	0.00022025
D1	0.87352	0.12618	0.00030338
D2	0.91797	0.081768	0.00026527
D3	0.53081	0.46883	0.0003511
D4	0.96036	0.039425	0.0002175
D5	0.53539	0.46433	0.00027575
D9	0.49878	0.50083	0.00038716
D10	0.41926	0.57997	0.00076504
E1	0.95686	0.042864	0.00028052
E2	0.96755	0.032211	0.00024196
E3	0.97043	0.029347	0.00022363
E4	0.97907	0.020712	0.00021981
E5	0.97848	0.021297	0.00022053
E6	0.97384	0.025939	0.00022131
E7	0.83444	0.16532	0.00023704
E8	0.94781	0.05195	0.00024143
E9	0.70597	0.29377	0.00026481
E10	0.41598	0.58361	0.00040866
E11	0.97763	0.022147	0.00022677
E12	0.36264	0.63674	0.00061944
F1	0.93943	0.06017	0.00039564
F2	0.91118	0.088316	0.00050125
F3	0.96609	0.033685	0.00023028
F4	0.93712	0.062657	0.00022296
F5	0.97124	0.028538	0.00021963
F8	0.90231	0.097485	0.00020886
F9	0.91501	0.084781	0.00020914
F10	0.96245	0.037325	0.00022521
G1	0.93668	0.06304	0.00027752
G2	0.89316	0.10657	0.00026944
G3	0.95636	0.043421	0.00021952
G4	0.93628	0.063511	0.00021146
G5	0.93831	0.061474	0.00021368
G6	0.96573	0.034029	0.00023661
G7	0.58256	0.41709	0.00035858
G8	0.51305	0.48674	0.00021004
G9	0.53808	0.4617	0.00022288
G10	0.70699	0.29273	0.00028509
H1	0.80899	0.19071	0.00029667
H5	0.57094	0.4289	0.00016276
H6	0.66351	0.33633	0.00016143
H7	0.96321	0.036565	0.00022072
H8	0.59269	0.40712	0.00019497
H12	0.93402	0.065753	0.00022361
I1	0.85144	0.1483	0.00026135
I2	0.87849	0.12124	0.00026265
I3	0.95443	0.045333	0.000241
I4	0.49738	0.50242	0.00019635
I9	0.75692	0.24282	0.0002552
I10	0.58241	0.41726	0.00032214
I11	0.83889	0.16086	0.00024863
I12	0.37998	0.61979	0.00022909
J2	0.87569	0.12409	0.00022079
J3	0.85162	0.14817	0.00021117
J4	0.86752	0.13225	0.00022982
J9	0.9755	0.024267	0.0002321
J10	0.97823	0.021546	0.00022847
A1	0.69885	0.30075	0.00040638
A2	0.82922	0.17058	0.00020083
A3	0.80385	0.19598	0.00016614
A4	0.66463	0.33512	0.00024605
A5	0.8818	0.11759	0.00061287
A6	0.77206	0.22775	0.00018556
A8	0.88179	0.11761	0.00060085
A9	0.57393	0.42561	0.00045589
B1	0.51481	0.48494	0.0002458
B2	0.57106	0.42877	0.00016776
B6	0.59226	0.40759	0.00015323
B7	0.44105	0.55877	0.00017148
B8	0.59311	0.40667	0.00021601
B9	0.69287	0.30693	0.00020207
B10	0.76108	0.23872	0.00019634
C1	0.69173	0.30799	0.00027928
C2	0.6495	0.3497	0.00079655
C3	0.7432	0.25664	0.0001554
C4	0.70577	0.29414	8.4361e-05
C5	0.74826	0.25169	4.7838e-05
C6	0.8052	0.19466	0.00014334
C7	0.83561	0.16424	0.00014685
C8	0.78915	0.21074	0.00011578
D1	0.83634	0.16351	0.00014838
D2	0.74833	0.2514	0.00027567
D3	0.72526	0.27456	0.00018143
D4	0.69939	0.30049	0.00011598
D5	0.6791	0.32075	0.000149
D9	0.63682	0.36297	0.00020235
D10	0.88056	0.11923	0.00021446
E1	0.86679	0.13285	0.00035794
E2	0.74001	0.25964	0.00034516
E3	0.7343	0.26554	0.00015618
E4	0.78045	0.21941	0.00014693
E5	0.78133	0.2185	0.00016696
E6	0.79357	0.20629	0.0001425
E7	0.78658	0.21329	0.0001313
E8	0.82931	0.17054	0.00014888
E9	0.78236	0.21746	0.00018708
E10	0.74251	0.25725	0.0002387
E11	0.82648	0.17318	0.00034586
E12	0.82053	0.17914	0.00033646
F1	0.78394	0.21559	0.00046489
F2	0.75395	0.24559	0.00046369
F3	0.77271	0.22711	0.0001805
F4	0.77382	0.22605	0.00012356
F5	0.75337	0.24656	7.3829e-05
F8	0.65793	0.34198	8.537e-05
F9	0.63169	0.36807	0.00023842
F10	0.82359	0.1763	0.00010554
G1	0.78563	0.21411	0.00026587
G2	0.58967	0.41009	0.00023505
G3	0.54774	0.45207	0.00019183
G4	0.61453	0.38529	0.00017245
G5	0.88196	0.11744	0.00060431
G6	0.70796	0.29184	0.00019941
G7	0.65529	0.34455	0.00016298
G8	0.53331	0.46654	0.00014752
G9	0.48108	0.51874	0.00018076
G10	0.55051	0.44926	0.00023389
H1	0.64041	0.35935	0.00024769
H5	0.5685	0.43143	6.8108e-05
H6	0.63077	0.36916	6.7606e-05
H7	0.70841	0.29147	0.00012616
H8	0.60836	0.39153	0.00010539
H12	0.75563	0.2441	0.00026781
I1	0.39691	0.60285	0.00023512
I2	0.53966	0.46014	0.00019233
I3	0.54162	0.45807	0.00031607
I4	0.57201	0.42783	0.00016513
I9	0.54008	0.45963	0.00028954
I10	0.47923	0.52053	0.00023529
I11	0.51875	0.48107	0.00018303
I12	0.44812	0.55173	0.00014163
J2	0.72286	0.27702	0.00011682
J3	0.73733	0.26257	9.6778e-05
J4	0.72686	0.273	0.00013989
J9	0.8199	0.1798	0.00029829
J10	0.86051	0.13918	0.0003108
A1	0.44638	0.55252	0.0010978
A2	0.7681	0.23151	0.00039852
A3	0.86222	0.13753	0.000252
A4	0.56985	0.42966	0.00049039
A5	0.94603	0.053707	0.00026667
A6	0.94605	0.053683	0.00026284
A8	0.94607	0.053695	0.00023931
A9	0.38487	0.61437	0.0007586
B1	0.31323	0.68647	0.00029081
B2	0.34435	0.65535	0.00029839
B6	0.22438	0.77533	0.00029776
B7	0.1798	0.81998	0.00021676
B8	0.79765	0.20213	0.00021242
B9	0.30303	0.69659	0.0003757
B10	0.24351	0.75601	0.00048796
C1	0.71416	0.28541	0.00042457
C2	0.45303	0.54633	0.00064309
C3	0.45091	0.54881	0.00027914
C4	0.37637	0.62347	0.00015887
C5	0.44126	0.54681	0.011939
C6	0.46349	0.53592	0.00058791
C7	0.45912	0.5404	0.00048091
C8	0.36712	0.63257	0.00031565
D1	0.78853	0.21114	0.00032405
D2	0.45644	0.54262	0.00093032
D3	0.35384	0.64565	0.00050539
D4	0.31936	0.68034	0.00030016
D5	0.23635	0.76322	0.00043477
D9	0.23851	0.76108	0.00040971
D10	0.29849	0.70039	0.0011233
E1	0.59062	0.40801	0.0013701
E2	0.9241	0.075644	0.00025719
E3	0.30859	0.69092	0.00049031
E4	0.31237	0.68708	0.00054803
E5	0.30825	0.69102	0.00073341
E6	0.94587	0.053881	0.00025345
E7	0.29114	0.70848	0.00038052
E8	0.29381	0.7057	0.00048351
E9	0.28727	0.71231	0.0004241
E10	0.3703	0.62216	0.0075475
E11	0.94605	0.053686	0.00026393
E12	0.94603	0.053694	0.00027831
F1	0.69473	0.30415	0.0011202
F2	0.94447	0.055241	0.00028681
F3	0.5178	0.48165	0.00055109
F4	0.48888	0.51085	0.00027113
F5	0.47456	0.52531	0.00013653
F8	0.94609	0.053657	0.00025079
F9	0.94604	0.053682	0.00027495
F10	0.94608	0.053656	0.00026073
G1	0.94372	0.056024	0.00025186
G2	0.32564	0.67398	0.00037822
G3	0.94606	0.053689	0.00024657
G4	0.94608	0.053679	0.00023658
G5	0.94605	0.053697	0.00025486
G6	0.94604	0.053712	0.00024432
G7	0.37329	0.62643	0.00027669
G8	0.36242	0.63738	0.00019878
G9	0.32809	0.67167	0.00024325
G10	0.27603	0.72356	0.00040814
H1	0.94597	0.053763	0.00026309
H5	0.36503	0.63461	0.00036185
H6	0.36538	0.63449	0.00013627
H7	0.33995	0.65974	0.00031348
H8	0.5703	0.42944	0.00025944
H12	0.23225	0.76713	0.00062102
I1	0.49288	0.50686	0.00025972
I2	0.38059	0.61927	0.00014692
I3	0.30494	0.69493	0.00012785
I4	0.32628	0.67363	8.128e-05
I9	0.27669	0.72285	0.00046496
I10	0.33725	0.66236	0.00039134
I11	0.36782	0.63188	0.00029952
I12	0.40857	0.59125	0.00018552
J2	0.39506	0.60469	0.0002482
J3	0.41809	0.5817	0.0002141
J4	0.42273	0.57699	0.00028035
J9	0.44122	0.55757	0.0012108
J10	0.90342	0.096321	0.00025678
A1	0.89483	0.10485	0.00031849
A2	0.96307	0.036669	0.00026023
A3	0.96694	0.03281	0.00024578
A4	0.89497	0.10474	0.00029418
A5	0.98692	0.013045	3.41e-05
A6	0.98692	0.013049	3.3736e-05
A8	0.98692	0.013052	3.0979e-05
A9	0.85729	0.14234	0.00037788
B1	0.77576	0.224	0.00023179
B2	0.54714	0.45262	0.00024458
B6	0.90731	0.092479	0.00020876
B7	0.30135	0.69841	0.00024315
B8	0.94917	0.050788	4.3248e-05
B9	0.60675	0.39297	0.00027482
B10	0.47788	0.52167	0.00045788
C1	0.96482	0.034963	0.00021208
C2	0.78745	0.21212	0.00043721
C3	0.89355	0.10621	0.00023858
C4	0.97185	0.027926	0.00022041
C5	0.92019	0.078772	0.0010415
C6	0.90586	0.093885	0.00025926
C7	0.31682	0.6827	0.00048411
C8	0.46955	0.53018	0.00027415
D1	0.95301	0.046775	0.00021409
D2	0.79132	0.20818	0.00050301
D3	0.86487	0.13491	0.00021907
D4	0.53402	0.46568	0.00029748
D5	0.21113	0.78855	0.00032705
D9	0.36119	0.63852	0.00028286
D10	0.52089	0.4785	0.00061371
E1	0.95444	0.045314	0.00024921
E2	0.89492	0.10474	0.00034685
E3	0.97386	0.025919	0.0002211
E4	0.97926	0.020522	0.00021572
E5	0.97769	0.022079	0.00022646
E6	0.98669	0.013282	3.2888e-05
E7	0.7712	0.22859	0.00021707
E8	0.95045	0.049311	0.00024407
E9	0.97761	0.022172	0.00022149
E10	0.96243	0.037201	0.00036892
E11	0.98692	0.013051	3.3853e-05
E12	0.98692	0.013041	3.5301e-05
F1	0.96994	0.029769	0.00028904
F2	0.98681	0.013153	3.5015e-05
F3	0.53625	0.46309	0.00065555
F4	0.6957	0.30397	0.00033317
F5	0.82672	0.17301	0.00026295
F8	0.98693	0.01304	3.2267e-05
F9	0.98693	0.013039	3.497e-05
F10	0.98693	0.013035	3.3552e-05
G1	0.86736	0.1323	0.00034421
G2	0.75906	0.24064	0.00030326
G3	0.98693	0.013037	3.1911e-05
G4	0.98694	0.013029	3.0733e-05
G5	0.98694	0.013026	3.263e-05
G6	0.98694	0.013032	3.1682e-05
G7	0.859	0.1408	0.00019665
G8	0.351	0.64887	0.00013474
G9	0.90947	0.090298	0.00023244
G10	0.87997	0.11979	0.00024037
H1	0.94191	0.057886	0.00020864
H5	0.75504	0.24471	0.00024526
H6	0.62515	0.3747	0.00015692
H7	0.27972	0.72003	0.00025552
H8	0.87778	0.12202	0.00019633
H12	0.18176	0.81787	0.00036619
I1	0.76426	0.23556	0.0001772
I2	0.49643	0.50343	0.00014788
I3	0.85011	0.14967	0.00022121
I4	0.36844	0.63144	0.0001185
I9	0.52941	0.47029	0.0003024
I10	0.59098	0.40881	0.00021234
I11	0.41271	0.58703	0.00026598
I12	0.61354	0.3863	0.00016091
J2	0.8468	0.15289	0.00031093
J3	0.78048	0.21931	0.0002058
J4	0.55189	0.4479	0.00021006
J9	0.97432	0.025454	0.00022947
J10	0.97541	0.024385	0.00020331
A1	0.846543	0.153053	0.000404187
A2	0.778438	0.221069	0.000493826
A3	0.972629	0.0271758	0.000194843
A4	0.975797	0.0239761	0.000226599
A5	0.976407	0.0233347	0.000258204
A6	0.976406	0.0233359	0.000258257
A8	0.976408	0.0233337	0.000258058
A9	0.932005	0.0677107	0.000284638
B1	0.598541	0.401169	0.000289508
B2	0.942843	0.056917	0.000239723
B6	0.957439	0.0423195	0.000241121
B7	0.94613	0.0536517	0.000218458
B8	0.973463	0.0262829	0.000254469
B9	0.932909	0.0668378	0.000253501
B10	0.9362	0.0635536	0.000246206
C1	0.913219	0.0864354	0.000345932
C2	0.946524	0.0532017	0.000274799
C3	0.967725	0.0320392	0.000235916
C4	0.971058	0.02871	0.000231683
C5	0.929165	0.0705483	0.000286441
C6	0.930976	0.0687886	0.00023517
C7	0.948711	0.0510327	0.000256539
C8	0.932783	0.0669975	0.000219354
D1	0.444463	0.554854	0.000683731
D2	0.964522	0.0352241	0.000254279
D3	0.961899	0.0378566	0.000244637
D4	0.714179	0.285551	0.000270473
D5	0.805931	0.193788	0.000280835
D9	0.834036	0.165686	0.000278325
D10	0.964208	0.0355446	0.000247043
E1	0.928641	0.0710281	0.0003305
E2	0.971848	0.0279098	0.000242136
E3	0.746725	0.252987	0.000288293
E4	0.976277	0.0235026	0.000220817
E5	0.273747	0.725635	0.000618175
E6	0.976404	0.0233383	0.000258114
E7	0.45763	0.542009	0.000361133
E8	0.729913	0.26718	0.00290727
E9	0.952387	0.0473634	0.000249196
E10	0.96184	0.037743	0.000417332
E11	0.976408	0.0233334	0.000258184
E12	0.976409	0.0233331	0.000258276
F1	0.732682	0.265217	0.00210129
F2	0.976401	0.023341	0.000258301
F3	0.965602	0.0341328	0.000264772
F4	0.92151	0.0776765	0.000813947
F5	0.627435	0.37225	0.000315637
F8	0.976408	0.0233343	0.000258088
F9	0.97641	0.0233319	0.00025823
F10	0.976404	0.0233373	0.000258217
G1	0.970923	0.0288454	0.000231794
G2	0.944458	0.0552819	0.000259945
G3	0.976404	0.0233382	0.000258117
G4	0.976404	0.0233384	0.000258047
G5	0.976405	0.0233368	0.000258064
G6	0.976406	0.023336	0.000258034
G7	0.837814	0.161995	0.000191188
G8	0.91053	0.0892131	0.000257292
G9	0.899329	0.100481	0.000189943
G10	0.969704	0.0300835	0.000212184
H1	0.840102	0.1596	0.000297849
H5	0.822725	0.177008	0.000266287
H6	0.267173	0.73261	0.000216895
H7	0.969671	0.030089	0.000239697
H8	0.925263	0.0744935	0.000243651
H12	0.860123	0.139663	0.000214163
I1	0.802012	0.197816	0.000171927
I2	0.912611	0.0871512	0.000237952
I3	0.604289	0.395447	0.000263764
I4	0.900366	0.0993968	0.000236999
I9	0.977494	0.0222856	0.000220595
I10	0.967591	0.0321863	0.000222805
I11	0.975619	0.0241586	0.000222074
I12	0.973621	0.0261527	0.000226078
J2	0.966746	0.0330049	0.00024915
J3	0.93959	0.0602232	0.000186934
J4	0.839047	0.160686	0.00026669
J9	0.967276	0.0324944	0.000229488
J10	0.977888	0.0218999	0.00021251
A1	0.96431	0.034229	0.0014605
A2	0.96131	0.037433	0.0012586
A6	0.94724	0.051556	0.0012062
A7	0.94901	0.049799	0.0011939
A8	0.96104	0.037819	0.0011358
A9	0.9538	0.044951	0.001251
A10	0.96651	0.032556	0.00093403
A11	0.96757	0.031295	0.0011315
A12	0.97033	0.028481	0.0011922
B1	0.91313	0.085168	0.001704
B2	0.94691	0.051808	0.0012856
B3	0.97316	0.025268	0.0015767
B5	0.97282	0.023022	0.0041534
B8	0.97845	0.019807	0.0017407
B13	0.95074	0.047997	0.0012677
B14	0.96945	0.029095	0.0014541
B15	0.94393	0.054679	0.0013916
B16	0.92079	0.076764	0.0024482
C1	0.90304	0.095412	0.0015527
C2	0.9351	0.063489	0.0014141
C3	0.9527	0.045385	0.001919
C6	0.95823	0.040163	0.0016086
C7	0.9549	0.04373	0.0013678
C8	0.92533	0.06955	0.0051189
C9	0.96187	0.036975	0.0011573
C10	0.95843	0.040206	0.0013608
C11	0.9058	0.092602	0.0015983
C12	0.97154	0.027329	0.0011284
C13	0.96722	0.031473	0.0013052
D1	0.94754	0.051275	0.001185
D2	0.95248	0.046059	0.0014566
D3	0.97935	0.019362	0.0012874
D4	0.98096	0.017858	0.0011859
D5	0.97003	0.025437	0.0045374
D6	0.96294	0.03389	0.0031694
D7	0.95957	0.03879	0.001639
D8	0.95743	0.038303	0.0042646
D9	0.96874	0.029839	0.0014166
D15	0.95798	0.040324	0.0016972
E1	0.92133	0.07727	0.0014045
E2	0.93548	0.063072	0.0014448
E5	0.97274	0.02549	0.0017703
E8	0.9547	0.032974	0.012324
E9	0.97528	0.023382	0.0013344
E11	0.96491	0.033675	0.0014162
E12	0.96788	0.030701	0.0014185
E13	0.97091	0.027564	0.0015216
E14	0.95654	0.041876	0.0015882
F1	0.9025	0.095189	0.0023139
F2	0.92432	0.072676	0.0030049
F3	0.79198	0.20537	0.0026441
F4	0.79848	0.19795	0.0035738
F5	0.87451	0.12204	0.0034577
F6	0.92542	0.071805	0.0027719
F7	0.9618	0.035979	0.0022174
F8	0.96249	0.034672	0.0028368
F9	0.96852	0.02942	0.0020556
F10	0.97074	0.027223	0.0020393
F11	0.96802	0.029858	0.0021259
F12	0.97136	0.026738	0.0018985
F13	0.9632	0.029876	0.0069255
F14	0.96321	0.034902	0.0018844
F15	0.9558	0.042313	0.0018841
F16	0.93582	0.062264	0.0019169
G1	0.91345	0.080656	0.0058934
G2	0.91522	0.082854	0.0019261
G3	0.93974	0.058375	0.001889
G4	0.95055	0.047423	0.0020307
G8	0.94439	0.052249	0.0033615
G9	0.2731	0.71147	0.015429
G10	0.91283	0.085435	0.0017369
G11	0.95604	0.041908	0.0020561
G16	0.96056	0.024272	0.015168
H1	0.93825	0.059847	0.0019055
H3	0.94383	0.054322	0.0018459
H4	0.94075	0.056719	0.002536
H5	0.94594	0.05149	0.0025744
H6	0.95315	0.040583	0.0062697
H8	0.96347	0.031476	0.0050549
H9	0.96271	0.035047	0.0022456
H10	0.95057	0.047298	0.0021339
H12	0.92444	0.07309	0.0024667
H13	0.93547	0.062652	0.0018773
H14	0.96354	0.034224	0.0022308
H16	0.64868	0.05974	0.29158
I2	0.94447	0.053494	0.0020325
I3	0.95831	0.039291	0.0023979
I4	0.96565	0.032421	0.001932
I5	0.96638	0.031723	0.0018985
I6	0.95788	0.040256	0.0018627
I7	0.93638	0.061777	0.0018436
I8	0.93861	0.059592	0.0017989
I9	0.94575	0.052163	0.0020841
I10	0.96281	0.035274	0.0019203
I14	0.96636	0.031748	0.0018946
A1	0.98017	0.019302	0.00052808
A2	0.97064	0.028679	0.00067917
A6	0.96502	0.034396	0.00057964
A7	0.9673	0.032105	0.00059496
A8	0.97248	0.026889	0.00063223
A9	0.95894	0.040294	0.00076554
A10	0.96762	0.031737	0.00064451
A11	0.97984	0.019601	0.00056228
A12	0.9846	0.014967	0.00043802
B1	0.96707	0.03222	0.00071474
B2	0.97331	0.026114	0.0005801
B3	0.99081	0.0088089	0.00038369
B5	0.98854	0.010891	0.00057044
B8	0.98877	0.010683	0.00054914
B13	0.96416	0.035117	0.0007254
B14	0.97924	0.020025	0.00073477
B15	0.96543	0.033879	0.00069573
B16	0.96768	0.031758	0.00056223
C1	0.98477	0.01503	0.00019768
C2	0.98713	0.012673	0.00019936
C3	0.99131	0.0084841	0.0002018
C6	0.9819	0.017395	0.00070632
C7	0.9744	0.024901	0.0006968
C8	0.97868	0.020823	0.00049759
C9	0.97868	0.020752	0.00057145
C10	0.97594	0.023435	0.00062673
C11	0.94971	0.049568	0.00071932
C12	0.97263	0.026611	0.00076373
C13	0.97849	0.020789	0.00071975
D1	0.9653	0.034117	0.00058356
D2	0.97937	0.020115	0.00051448
D3	0.9916	0.0080082	0.00038831
D4	0.99212	0.0074963	0.00038305
D5	0.99107	0.0085048	0.00042899
D6	0.99138	0.0082367	0.00038149
D7	0.98923	0.010322	0.00044968
D8	0.98802	0.0115	0.00048344
D9	0.98485	0.014579	0.00056572
D15	0.98101	0.018401	0.0005909
E1	0.96035	0.038967	0.00068212
E2	0.95299	0.046229	0.00078004
E5	0.9881	0.011445	0.00045222
E8	0.98927	0.01031	0.00042037
E9	0.98961	0.010032	0.00036101
E11	0.97568	0.023637	0.00068388
E12	0.98199	0.017325	0.00068788
E13	0.98238	0.016897	0.00072137
E14	0.97753	0.021809	0.00065821
F1	0.95101	0.048013	0.00097705
F2	0.98009	0.019008	0.00090191
F3	0.90914	0.089759	0.001099
F4	0.90196	0.096211	0.0018315
F5	0.94338	0.055055	0.0015607
F6	0.96935	0.029772	0.00087532
F7	0.97151	0.027387	0.0010987
F8	0.97727	0.021829	0.00090582
F9	0.98992	0.0096296	0.00044804
F10	0.98706	0.01233	0.0006095
F11	0.98955	0.0099677	0.00047791
F12	0.9883	0.011163	0.00053923
F13	0.98526	0.014078	0.00066098
F14	0.98062	0.018643	0.00073438
F15	0.97798	0.02126	0.00075633
F16	0.97508	0.024259	0.00066434
G1	0.95118	0.048026	0.00079429
G2	0.94076	0.058263	0.0009797
G3	0.95845	0.040643	0.00090459
G4	0.97329	0.025973	0.00073776
G8	0.97325	0.025936	0.00081281
G9	0.95589	0.043142	0.00096326
G10	0.93909	0.059896	0.0010146
G11	0.97303	0.025944	0.0010261
G16	0.97537	0.015265	0.0093613
H1	0.9728	0.026408	0.00079482
H3	0.96117	0.037781	0.0010469
H4	0.97194	0.027192	0.00087019
H5	0.97299	0.026122	0.00088534
H6	0.98131	0.017994	0.00069266
H8	0.98608	0.013321	0.000596
H9	0.98424	0.015131	0.00063249
H10	0.97722	0.02204	0.00074246
H12	0.96769	0.031518	0.000794
H13	0.95082	0.048121	0.0010541
H14	0.97535	0.023442	0.0012104
H16	0.98132	0.012868	0.0058104
I2	0.97573	0.023667	0.00060137
I3	0.98629	0.013195	0.00051521
I4	0.97814	0.02105	0.00081449
I5	0.97727	0.021747	0.0009837
I6	0.96606	0.032811	0.0011314
I7	0.95275	0.046228	0.0010253
I8	0.95819	0.040845	0.00096925
I9	0.97341	0.02585	0.00074351
I10	0.9787	0.020523	0.00077857
I14	0.98638	0.012948	0.0006761
A1	0.83293	0.16517	0.0018994
A2	0.74479	0.25208	0.0031323
A3	0.85719	0.14133	0.0014808
A4	0.84343	0.15487	0.0016939
A5	0.89228	0.10655	0.0011708
A6	0.81834	0.17991	0.0017503
A7	0.71652	0.28115	0.0023273
A8	0.77139	0.22585	0.0027615
A9	0.57284	0.42106	0.0061029
A10	0.57636	0.41971	0.003929
A11	0.56757	0.42875	0.003684
A12	0.61697	0.37803	0.0050025
B1	0.43857	0.55421	0.0072163
B2	0.47761	0.52102	0.0013701
B3	0.53307	0.46398	0.0029451
B4	0.74738	0.25182	0.00079967
B5	0.67789	0.31935	0.0027554
B6	0.63869	0.35755	0.0037607
B7	0.61091	0.38536	0.0037319
B8	0.98216	0.017712	0.00012787
B9	0.53891	0.45861	0.0024771
B10	0.46785	0.52975	0.0024063
B11	0.49219	0.50563	0.002181
B12	0.50882	0.48874	0.0024402
B13	0.61957	0.37622	0.004209
B14	0.74999	0.24135	0.0086612
B15	0.78069	0.19613	0.023178
B16	0.84006	0.13961	0.020335
C1	0.7247	0.27356	0.0017358
C2	0.52574	0.46973	0.0045357
C3	0.90025	0.097743	0.0020028
C4	0.64841	0.3446	0.0069836
C5	0.92422	0.074352	0.0014314
C6	0.96983	0.02968	0.00049336
C7	0.74659	0.24995	0.0034517
C8	0.61035	0.38526	0.0043887
C9	0.75522	0.24215	0.0026297
C10	0.37646	0.61649	0.0070501
C11	0.50154	0.49282	0.0056343
C12	0.51437	0.48009	0.0055482
C13	0.6035	0.39031	0.006188
C14	0.80019	0.19208	0.0077353
D1	0.87331	0.12603	0.000662
D2	0.70139	0.29676	0.0018505
D3	0.59979	0.3977	0.0025128
D4	0.71482	0.28324	0.0019374
D5	0.63585	0.35862	0.005525
D6	0.79464	0.20381	0.001547
D7	0.44785	0.54641	0.0057442
D8	0.56663	0.42879	0.0045775
D9	0.5587	0.43606	0.0052458
D10	0.67992	0.31213	0.0079515
D11	0.77423	0.21823	0.0075351
D12	0.84068	0.15375	0.0055669
D13	0.78441	0.20865	0.0069405
E1	0.94268	0.057134	0.00018495
E2	0.8321	0.16712	0.00078294
E3	0.80827	0.19051	0.0012242
E4	0.82639	0.17215	0.0014646
E5	0.65435	0.34214	0.0035055
E6	0.84964	0.14864	0.0017229
E7	0.64513	0.35064	0.0042249
E8	0.95185	0.047611	0.00053762
E9	0.96835	0.031322	0.00032991
E10	0.96907	0.030626	0.00030444
E11	0.51341	0.48235	0.0042411
E12	0.65329	0.34411	0.0026035
E13	0.61435	0.38317	0.0024832
E14	0.55205	0.4455	0.0024496
E15	0.44585	0.55145	0.0026963
E16	0.49427	0.5033	0.0024289
F1	0.67623	0.32294	0.00082767
F2	0.54454	0.45465	0.00081491
F3	0.60596	0.39321	0.00083494
F4	0.76134	0.23817	0.00049306
F5	0.82104	0.17797	0.00098334
F6	0.43935	0.55807	0.0025748
F7	0.45774	0.53916	0.0031028
F8	0.47061	0.52633	0.0030604
F9	0.65559	0.34263	0.0017785
F10	0.92301	0.07662	0.00037022
F11	0.77198	0.22646	0.0015543
F12	0.82673	0.16794	0.0053304
F13	0.54155	0.45155	0.0068969
F14	0.59873	0.39366	0.0076026
F15	0.78633	0.20748	0.0061898
F16	0.73313	0.25979	0.0070807
G1	0.96629	0.033307	0.00040076
G2	0.73205	0.26319	0.0047668
G3	0.85476	0.14267	0.002572
G4	0.8186	0.17858	0.0028178
G5	0.70885	0.28701	0.0041447
G6	0.64815	0.34672	0.0051362
G7	0.61843	0.3762	0.005374
G8	0.76882	0.22812	0.0030628
G9	0.72195	0.27423	0.0038164
G10	0.60984	0.3847	0.0054574
G11	0.59581	0.3993	0.0048875
G12	0.56172	0.43381	0.0044655
G13	0.55529	0.43998	0.0047239
G14	0.5711	0.40916	0.019738
G15	0.68784	0.27776	0.034402
G16	0.73364	0.22306	0.043304
H1	0.83095	0.16763	0.0014282
H2	0.59552	0.40129	0.0031909
H3	0.72578	0.27234	0.0018835
H4	0.53762	0.46045	0.0019321
H5	0.86357	0.13503	0.001407
H6	0.94393	0.055519	0.00055013
H7	0.68208	0.3142	0.0037174
H8	0.78776	0.20987	0.0023718
H9	0.62454	0.37207	0.0033841
H10	0.66183	0.33579	0.0023814
H11	0.50311	0.49388	0.0030173
H12	0.50547	0.49088	0.0036589
H13	0.45824	0.53833	0.00343
H14	0.4607	0.53595	0.003357
H15	0.59846	0.39146	0.010083
H16	0.71031	0.25293	0.036756
I1	0.74605	0.25214	0.0018023
I2	0.60985	0.38739	0.0027521
I3	0.49617	0.49878	0.0050524
I4	0.46212	0.53381	0.0040754
I5	0.54628	0.45096	0.0027589
I6	0.80084	0.19819	0.00097081
I7	0.59104	0.40663	0.0023306
I8	0.46274	0.53297	0.0042901
I9	0.81548	0.18258	0.0019434
I10	0.61929	0.37684	0.0038755
I11	0.72897	0.26853	0.0025003
I12	0.61749	0.37909	0.0034189
I13	0.64861	0.34528	0.0061167
I14	0.76332	0.22942	0.0072641
I15	0.73147	0.26148	0.0070478
I16	0.70449	0.28543	0.010079
J1	0.78044	0.21783	0.0017304
J2	0.3919	0.60627	0.0018359
J3	0.6238	0.37217	0.0040279
J4	0.73275	0.26348	0.0037708
J5	0.71884	0.27634	0.0048249
J6	0.93654	0.062332	0.0011267
J7	0.60817	0.38568	0.0061529
J8	0.60134	0.39337	0.0052861
J9	0.8952	0.10361	0.0011891
J10	0.57267	0.42308	0.0042511
J11	0.49063	0.50501	0.0043569
J12	0.43253	0.56356	0.003911
J13	0.50126	0.49579	0.0029442
J14	0.60009	0.39468	0.0052349
J15	0.56469	0.42861	0.0067004
J16	0.88367	0.11161	0.0047231
K1	0.96017	0.038727	0.0010998
K2	0.87875	0.11911	0.0021334
K3	0.68495	0.31331	0.0017407
K4	0.79244	0.20676	0.00079442
K5	0.59699	0.40178	0.001223
K6	0.75856	0.24089	0.00054769
K7	0.80952	0.18993	0.00055122
K8	0.82254	0.1767	0.00075621
K9	0.65769	0.34063	0.0016817
K10	0.46056	0.53671	0.0027342
K11	0.62577	0.37233	0.001899
K12	0.6005	0.39772	0.0017718
K13	0.54562	0.45289	0.0014879
K14	0.84799	0.15158	0.00043128
K15	0.72112	0.27674	0.0021351
K16	0.93312	0.066216	0.00066754
A1	0.92905	0.070323	0.00062249
A2	0.93328	0.065864	0.00085621
A3	0.92838	0.070755	0.00086403
A4	0.87255	0.12641	0.0010394
A5	0.89534	0.10401	0.00065696
A6	0.92803	0.071226	0.00074476
A7	0.91355	0.085943	0.00050443
A8	0.93228	0.066912	0.00080565
A9	0.92032	0.079177	0.00050827
A10	0.92846	0.071084	0.00045355
A11	0.92945	0.070092	0.00045606
A12	0.90141	0.097853	0.00073514
A13	0.94368	0.055581	0.00073838
A14	0.94697	0.0526	0.00042498
A15	0.94669	0.052868	0.00044088
A16	0.93447	0.065033	0.00049702
B1	0.86248	0.13664	0.00087782
B2	0.87554	0.1236	0.00086099
B3	0.90412	0.09525	0.00063323
B4	0.9136	0.085875	0.00052143
B5	0.92364	0.075895	0.0004624
B6	0.92936	0.070205	0.00043372
B7	0.93183	0.067751	0.00041986
B8	0.93436	0.065244	0.00040067
B10	0.93457	0.065073	0.00035558
B11	0.9304	0.069235	0.00036537
B12	0.93027	0.069375	0.00035934
B13	0.93021	0.06941	0.00037831
B14	0.954	0.045608	0.00038958
B15	0.96921	0.030373	0.00041344
B16	0.95939	0.039832	0.00078048
C1	0.90633	0.093257	0.00041082
C2	0.91819	0.081435	0.00037402
C3	0.927	0.072636	0.0003632
C4	0.93999	0.059379	0.00062836
C5	0.93533	0.064001	0.00067087
C6	0.90233	0.097016	0.00065833
C7	0.91552	0.083977	0.00050075
C8	0.90648	0.092954	0.00056244
C9	0.89437	0.10501	0.00062687
C10	0.93244	0.066985	0.00057238
C11	0.94587	0.053221	0.00090517
C12	0.96757	0.031808	0.00062092
D1	0.91886	0.08079	0.00034589
D2	0.92541	0.074278	0.00031099
D3	0.92694	0.072751	0.00030529
D4	0.93232	0.067399	0.00028016
D5	0.91626	0.08342	0.00031788
D6	0.90836	0.09128	0.00035846
D7	0.90235	0.097303	0.00034899
D8	0.91529	0.084374	0.0003352
D9	0.95496	0.044624	0.00042042
D10	0.9426	0.057017	0.00038469
D11	0.97268	0.026865	0.00045213
D12	0.94508	0.053998	0.00091882
D13	0.954	0.045152	0.00084854
D14	0.96482	0.034408	0.00077149
E1	0.93214	0.067435	0.00042116
E2	0.94171	0.057962	0.00032913
E3	0.93752	0.062121	0.00035948
E4	0.93991	0.059728	0.00036276
E5	0.93875	0.060868	0.0003838
E6	0.93413	0.06543	0.00044132
E7	0.92143	0.077954	0.0006128
E8	0.94229	0.057097	0.00061333
E9	0.94211	0.057374	0.00051738
E10	0.95031	0.049106	0.00058124
E11	0.96521	0.03441	0.00038291
E12	0.96957	0.030002	0.00042653
E13	0.9651	0.034148	0.00075392
E14	0.95143	0.047461	0.0011043
F1	0.90531	0.093975	0.00071822
F2	0.93774	0.061804	0.00045662
F3	0.93672	0.06282	0.0004643
F4	0.94809	0.051549	0.00035966
F5	0.9299	0.069622	0.00048181
F6	0.925	0.074522	0.00047571
F7	0.91679	0.082736	0.00047504
F8	0.93184	0.067639	0.00052154
F9	0.92519	0.073971	0.00083444
F10	0.96988	0.029342	0.00077607
G1	0.96331	0.035973	0.00071276
G2	0.9081	0.091341	0.00055384
G3	0.9514	0.048049	0.00054718
G4	0.94991	0.049564	0.00052336
G5	0.94113	0.058422	0.0004437
G6	0.94075	0.058849	0.00040012
G7	0.9327	0.066908	0.00039567
G8	0.91967	0.079752	0.00057495
G9	0.97079	0.028767	0.00043831
G10	0.96805	0.031413	0.00054205
G11	0.97759	0.021761	0.00064814
G12	0.96925	0.029973	0.00077277
H1	0.95143	0.047806	0.00076593
H2	0.92737	0.072042	0.00058821
H3	0.9358	0.063658	0.00053924
H4	0.93035	0.069109	0.0005414
H5	0.92977	0.06973	0.00049793
H6	0.92929	0.070222	0.00049263
H7	0.9203	0.079143	0.0005601
H8	0.92196	0.077358	0.00068088
H9	0.9477	0.051496	0.00080225
H10	0.91117	0.088082	0.00074807
H11	0.91055	0.088844	0.0006052
H12	0.96532	0.034089	0.00059044
H13	0.97125	0.027975	0.00077507
H14	0.95578	0.042806	0.0014138
H15	0.97175	0.027372	0.00087432
I1	0.97145	0.028139	0.00041117
I2	0.95396	0.045353	0.00068215
I3	0.95035	0.048871	0.00077401
I4	0.94771	0.051403	0.00088478
I5	0.94832	0.050824	0.00085657
I6	0.94647	0.052691	0.00083942
I7	0.94106	0.057935	0.0010091
I8	0.94698	0.051902	0.0011134
I9	0.95333	0.045485	0.001184
I10	0.957	0.041721	0.0012784
J1	0.95418	0.044679	0.0011449
J2	0.96531	0.033862	0.00082534
J3	0.96389	0.035329	0.00078489
J4	0.96933	0.030079	0.00059515
J5	0.96406	0.035261	0.00067742
J6	0.9659	0.033565	0.00053086
J7	0.96441	0.035083	0.00051183
J8	0.95767	0.04177	0.00055832
J9	0.94821	0.051204	0.00058946
J10	0.92949	0.069698	0.00081418
J11	0.94103	0.058321	0.00064919
J12	0.92574	0.073778	0.00048636
J13	0.90157	0.097848	0.00058035
J14	0.92201	0.077532	0.00046252
J15	0.91334	0.086007	0.00065512
J16	0.93554	0.063102	0.0013628
A1	0.76841	0.22963	0.001958
A2	0.72175	0.27583	0.0024137
A3	0.51635	0.47937	0.0042805
A4	0.40671	0.58847	0.0048155
A5	0.32187	0.67271	0.005423
A6	0.2689	0.72593	0.0051704
A7	0.24593	0.75057	0.0035006
A8	0.3327	0.66482	0.0024831
A9	0.36171	0.63573	0.0025671
A10	0.31672	0.67953	0.003752
A11	0.33509	0.66185	0.003064
A12	0.29036	0.70761	0.00203
A13	0.22664	0.77138	0.0019822
A14	0.22359	0.77415	0.002258
A15	0.34287	0.65009	0.0070402
B1	0.19119	0.80257	0.0062419
B2	0.17124	0.82287	0.0058864
B3	0.17549	0.81851	0.0060053
B4	0.14311	0.84748	0.0094101
B5	0.2421	0.74415	0.013752
B6	0.36221	0.62375	0.014036
B7	0.42179	0.56617	0.012046
B8	0.30355	0.69249	0.0039642
B9	0.31742	0.68057	0.0020055
B10	0.4007	0.59748	0.0018265
C1	0.26819	0.72141	0.010399
C2	0.42953	0.55983	0.01064
C3	0.56986	0.42431	0.0058291
C4	0.52805	0.46502	0.0069331
C5	0.54687	0.44612	0.007012
C6	0.40194	0.59207	0.0059962
C7	0.25998	0.73517	0.0048582
C8	0.25284	0.74271	0.0044521
C9	0.4414	0.55368	0.0049193
C10	0.50736	0.48868	0.0039565
D1	0.30926	0.68927	0.001461
D2	0.20667	0.79248	0.00084663
D3	0.26448	0.73434	0.0011792
D4	0.53718	0.46059	0.0022275
D5	0.37488	0.62089	0.0042338
D6	0.27584	0.71704	0.0071177
D7	0.28524	0.70651	0.0082496
D8	0.36187	0.63058	0.0075549
D9	0.37776	0.6152	0.0070384
D10	0.57567	0.4198	0.0045246
D11	0.56367	0.43404	0.0022877
D12	0.51582	0.48237	0.0018151
D13	0.41114	0.58701	0.0018571
D14	0.46835	0.52882	0.0028307
D15	0.64524	0.35265	0.0021152
D16	0.60208	0.39541	0.0025003
E1	0.48904	0.50827	0.0026976
E2	0.35069	0.64555	0.0037611
E3	0.39769	0.59834	0.0039679
E4	0.28197	0.7151	0.0029334
E5	0.2546	0.74311	0.002285
E6	0.22631	0.77185	0.0018449
E7	0.22954	0.76832	0.0021399
E8	0.22621	0.77165	0.002138
E9	0.2379	0.76009	0.0020066
E10	0.30274	0.6897	0.0075614
F1	0.37746	0.61596	0.0065804
F2	0.35701	0.63788	0.0051096
F3	0.64228	0.35338	0.0043414
F4	0.54084	0.45265	0.0065135
F5	0.46241	0.52974	0.0078462
F6	0.4244	0.56763	0.0079717
F7	0.42717	0.56622	0.0066041
F8	0.38847	0.60578	0.0057506
F9	0.41343	0.58217	0.0043979
F10	0.42977	0.56723	0.0030021
F11	0.39677	0.60054	0.0026889
F12	0.3849	0.61186	0.0032389
G1	0.20764	0.78772	0.0046426
G2	0.19071	0.80419	0.0050952
G3	0.27071	0.72302	0.0062786
G4	0.22368	0.77083	0.0054886
G5	0.28757	0.70978	0.0026548
G6	0.33712	0.6603	0.0025846
G7	0.33558	0.66115	0.0032696
G8	0.31595	0.67995	0.0041041
G9	0.21651	0.77996	0.003535
G10	0.24452	0.75084	0.0046397
G11	0.22858	0.76788	0.003534
G12	0.18264	0.8121	0.0052509
G13	0.17794	0.81369	0.0083771
G14	0.18795	0.80215	0.009901
H1	0.41504	0.58284	0.0021145
H2	0.14006	0.85556	0.0043799
H3	0.16769	0.82853	0.0037806
H4	0.31214	0.68318	0.0046816
H5	0.32677	0.66901	0.0042172
H6	0.26586	0.73089	0.0032459
H7	0.32881	0.66314	0.0080548
H8	0.32657	0.66629	0.0071382
H9	0.28389	0.70955	0.0065584
H10	0.27546	0.72055	0.0039933
H11	0.3048	0.69208	0.0031131
H12	0.297	0.69982	0.0031751
H13	0.29038	0.70712	0.0024996
H14	0.25115	0.74736	0.0014964
H15	0.22957	0.76739	0.0030449
H16	0.14068	0.85679	0.0025328
I1	0.21945	0.77035	0.010193
I2	0.29564	0.69398	0.01038
I3	0.33224	0.65753	0.010227
I4	0.39776	0.59288	0.0093525
I5	0.4022	0.58746	0.010345
I6	0.38108	0.61048	0.0084441
I7	0.35334	0.63824	0.0084237
I8	0.36792	0.62448	0.0075971
I9	0.35353	0.63833	0.0081353
I10	0.34224	0.64892	0.0088405
I11	0.34889	0.64188	0.0092325
I12	0.3428	0.64713	0.010071
I13	0.37304	0.61816	0.0087964
I14	0.40193	0.58978	0.0082854
I15	0.39502	0.59664	0.0083482
I16	0.34671	0.64454	0.0087542
J2	0.39936	0.56989	0.030751
J3	0.43748	0.53807	0.024451
J4	0.47541	0.50704	0.017542
J5	0.38732	0.5959	0.016783
J6	0.36395	0.62102	0.01503
J7	0.28887	0.69592	0.015203
J8	0.29957	0.6869	0.013528
J9	0.29818	0.68949	0.012332
J10	0.28474	0.7036	0.011659
J11	0.2982	0.69137	0.010432
J12	0.25885	0.73096	0.010186
J13	0.31736	0.67372	0.0089233
J14	0.34785	0.64517	0.0069813
J15	0.31753	0.67682	0.0056483
J16	0.27492	0.72062	0.0044578
A1	0.99404	0.0059416	1.3829e-05
A2	0.99451	0.0054824	1.2355e-05
A3	0.99523	0.0047568	1.2945e-05
A4	0.99018	0.009809	1.1725e-05
A5	0.99652	0.0034668	1.3902e-05
A6	0.99139	0.0086033	1.1531e-05
A7	0.99288	0.0071133	9.8242e-06
A8	0.99521	0.0047808	9.615e-06
A9	0.99407	0.0059167	1.0075e-05
A10	0.99363	0.0063631	9.547e-06
A11	0.99361	0.0063771	8.8625e-06
A12	0.99478	0.0052086	9.4259e-06
A13	0.99305	0.0069394	8.876e-06
A14	0.99319	0.006797	8.503e-06
A15	0.99457	0.005425	8.2125e-06
A16	0.99753	0.0024581	7.9799e-06
B1	0.99581	0.004178	1.1257e-05
B2	0.99641	0.003582	1.0373e-05
B3	0.99614	0.0038549	9.158e-06
B4	0.99568	0.0043068	9.0611e-06
B5	0.99572	0.0042738	8.7809e-06
B6	0.99603	0.0039576	1.0135e-05
B7	0.99756	0.0024305	1.2054e-05
B8	0.9973	0.002691	1.1773e-05
B9	0.99702	0.0029657	1.2746e-05
B10	0.99475	0.0052348	1.1946e-05
B11	0.99442	0.0055675	8.3038e-06
B12	0.99399	0.0060054	7.7105e-06
B13	0.99529	0.0046993	9.9929e-06
B14	0.99664	0.0033481	1.4662e-05
B15	0.99738	0.0026073	9.6542e-06
B16	0.99654	0.0034535	9.1756e-06
C1	0.99629	0.0036967	1.1702e-05
C2	0.99653	0.0034558	1.063e-05
C3	0.99645	0.0035364	1.1948e-05
C4	0.99637	0.0036118	1.5798e-05
C5	0.99601	0.0039775	1.1281e-05
C6	0.99561	0.0043856	9.0376e-06
C7	0.99523	0.0047628	7.8452e-06
C8	0.99465	0.0053395	8.4619e-06
C9	0.99566	0.0043302	9.5734e-06
C10	0.99692	0.0030576	1.7586e-05
C11	0.99563	0.0043563	1.5387e-05
C12	0.99595	0.0040336	1.1861e-05
C13	0.99713	0.002862	9.8727e-06
C14	0.99805	0.0019459	7.382e-06
C15	0.99811	0.0018851	5.9168e-06
C16	0.99823	0.0017665	7.9827e-06
D1	0.99651	0.0034752	1.2464e-05
D2	0.99689	0.003098	1.3525e-05
D3	0.99646	0.0035295	1.4403e-05
D4	0.9969	0.003078	1.7694e-05
D5	0.99686	0.003123	1.3558e-05
D6	0.99646	0.0035314	9.6568e-06
D7	0.99622	0.0037723	9.0135e-06
D8	0.99528	0.0047102	1.0523e-05
D9	0.99756	0.0024327	9.6506e-06
D10	0.9966	0.0033862	1.1744e-05
D11	0.99797	0.0020209	7.3163e-06
D12	0.99794	0.0020527	8.102e-06
D13	0.99781	0.0021779	9.3241e-06
D14	0.99814	0.0018548	7.0797e-06
D15	0.99827	0.0017203	1.2401e-05
D16	0.99839	0.0015942	1.1133e-05
E1	0.99532	0.0046543	2.4755e-05
E2	0.99509	0.004887	1.8975e-05
E3	0.99468	0.0053029	1.4035e-05
E4	0.99542	0.004564	1.5175e-05
E5	0.99543	0.0045477	1.9545e-05
E6	0.99695	0.003035	1.4728e-05
E7	0.99646	0.0035257	1.4364e-05
E8	0.99567	0.0043144	1.3203e-05
E9	0.99561	0.0043752	1.2264e-05
E10	0.99571	0.0042726	1.3283e-05
E11	0.99503	0.0049571	1.5628e-05
E12	0.99606	0.0039249	1.4925e-05
E13	0.99789	0.0021017	1.3056e-05
F1	0.99493	0.0050546	1.4284e-05
F2	0.99587	0.0041195	1.377e-05
F3	0.99445	0.0055233	2.1662e-05
F4	0.99343	0.0065486	1.8531e-05
F5	0.99608	0.003908	1.2287e-05
F6	0.99636	0.0036286	1.2117e-05
F7	0.99506	0.0049214	1.5148e-05
F8	0.99539	0.0045947	1.3377e-05
F9	0.99659	0.0033959	1.3616e-05
F10	0.9971	0.0028788	2.1193e-05
G1	0.99669	0.0032943	1.7137e-05
G2	0.99484	0.0051359	2.3226e-05
G3	0.99523	0.0047513	1.5917e-05
G4	0.99578	0.0042056	1.322e-05
G5	0.99601	0.0039821	1.0834e-05
G6	0.99634	0.003648	1.1407e-05
G7	0.99645	0.0035374	1.0938e-05
G8	0.99619	0.0037949	1.2623e-05
G9	0.99527	0.0047123	1.4302e-05
G10	0.99564	0.0043493	1.2209e-05
G11	0.99657	0.0034232	1.043e-05
G12	0.99677	0.003216	1.1143e-05
G13	0.99771	0.0022859	6.7507e-06
G14	0.99757	0.0024145	1.1092e-05
G15	0.9976	0.0023884	9.1591e-06
G16	0.96541	0.034457	0.00013606
H1	0.99581	0.0041637	2.3736e-05
H2	0.99582	0.0041475	3.4145e-05
H3	0.99577	0.0042047	2.2879e-05
H4	0.99613	0.0038589	1.2996e-05
H5	0.99628	0.0037107	1.2434e-05
H6	0.99712	0.0028661	1.6343e-05
H7	0.99694	0.0030511	1.1191e-05
H8	0.99734	0.002649	8.5751e-06
H9	0.99669	0.0033028	1.1086e-05
H10	0.99689	0.0030949	1.0381e-05
H11	0.99635	0.0036416	1.3249e-05
H12	0.99771	0.0022796	1.0679e-05
I1	0.99407	0.0058948	3.0971e-05
I2	0.99541	0.004567	2.3358e-05
I3	0.99597	0.0040048	2.7429e-05
I4	0.99672	0.0032605	2.1792e-05
I5	0.99721	0.0027728	1.9454e-05
I6	0.9965	0.0034814	2.0641e-05
I7	0.99696	0.0030266	1.4583e-05
I8	0.99493	0.005057	1.4896e-05
I9	0.99496	0.0050282	1.4868e-05
I10	0.99437	0.0056162	1.3902e-05
I11	0.99421	0.0057727	1.2901e-05
I12	0.99567	0.0043196	1.1649e-05
I13	0.99715	0.0028392	1.1238e-05
I14	0.9977	0.0022859	9.8719e-06
I15	0.99778	0.0022059	9.3167e-06
I16	0.99779	0.0021989	9.7733e-06
J1	0.99511	0.0048712	2.088e-05
J2	0.99354	0.0064368	2.769e-05
J3	0.99456	0.0054157	1.9907e-05
J4	0.99558	0.0044056	1.8006e-05
J5	0.9957	0.0042792	1.7811e-05
J6	0.99649	0.0034981	1.2149e-05
J7	0.99658	0.0034086	1.1198e-05
J8	0.99598	0.0040095	1.2185e-05
J9	0.99541	0.0045742	1.1954e-05
J10	0.99349	0.0064934	1.3604e-05
J11	0.9892	0.010785	1.5815e-05
J12	0.99109	0.0089008	1.3099e-05
J13	0.99096	0.0090238	1.3001e-05
J14	0.99483	0.0051551	1.4035e-05
K1	0.99295	0.0070229	2.3399e-05
K2	0.99295	0.0070234	2.3369e-05
K3	0.99475	0.005235	1.412e-05
K4	0.99494	0.0050506	1.3295e-05
K5	0.99663	0.0033523	1.3709e-05
K6	0.99617	0.003814	1.2017e-05
K7	0.99587	0.0041179	1.106e-05
K8	0.99516	0.0048334	1.1347e-05
K9	0.99507	0.0049158	1.1157e-05
K10	0.9934	0.0065897	1.3005e-05
K11	0.99403	0.0059601	1.1588e-05
K12	0.9953	0.0046849	1.1242e-05
K13	0.9951	0.0048898	1.3303e-05
K14	0.99576	0.0042252	1.3943e-05
L1	0.99645	0.0035402	1.2823e-05
L2	0.99632	0.0036698	9.6283e-06
L3	0.99653	0.0034554	1.2458e-05
L4	0.996	0.003983	1.4735e-05
L5	0.99479	0.0052013	1.1295e-05
L6	0.99497	0.0050207	9.1257e-06
L7	0.99487	0.005119	8.3198e-06
L8	0.99434	0.0056561	8.513e-06
L9	0.99437	0.0056206	8.162e-06
L10	0.99409	0.0059024	8.7356e-06
L11	0.99434	0.005647	8.9471e-06
L12	0.99541	0.004579	8.4143e-06
L13	0.9976	0.0023915	7.7474e-06
L14	0.99792	0.0020747	6.1696e-06
L15	0.99831	0.0016896	2.7577e-06
L16	0.99873	0.0012722	1.6372e-06
M1	0.99575	0.0042359	1.1101e-05
M2	0.99722	0.0027654	1.5552e-05
M3	0.9964	0.0035796	1.7301e-05
M4	0.99667	0.0033145	1.5151e-05
M5	0.99544	0.00454	1.5097e-05
M6	0.99411	0.0058723	1.5509e-05
M7	0.99735	0.002635	1.3372e-05
M8	0.99513	0.0048522	2.0272e-05
M9	0.99505	0.0049353	1.4605e-05
M10	0.99459	0.0053996	1.4174e-05
M11	0.99438	0.0056002	1.5154e-05
M12	0.9952	0.0047896	1.4156e-05
N1	0.99739	0.0026014	1.0268e-05
N2	0.99692	0.0030681	1.334e-05
N3	0.99617	0.0038139	1.313e-05
N4	0.99618	0.0038147	1.0222e-05
N5	0.99607	0.0039154	1.0745e-05
N6	0.99679	0.0032028	8.8063e-06
N7	0.99619	0.0037962	1.0541e-05
N8	0.9961	0.0038909	1.1318e-05
N9	0.99512	0.0048638	1.4414e-05
N10	0.99765	0.0023364	9.4264e-06
O1	0.99512	0.0048584	2.1288e-05
O2	0.99708	0.0029029	1.4834e-05
O3	0.99631	0.0036681	2.5593e-05
O4	0.99591	0.0040681	2.3835e-05
O5	0.99614	0.0038471	1.5233e-05
O6	0.99643	0.0035575	1.0349e-05
O7	0.99487	0.0051177	1.1514e-05
O8	0.99438	0.0056056	1.2826e-05
O9	0.9946	0.0053826	1.2565e-05
O10	0.99431	0.0056763	1.3756e-05
O11	0.9974	0.0025915	1.0606e-05
P1	0.99259	0.0073986	1.6242e-05
P2	0.99468	0.0053062	1.4823e-05
P3	0.99613	0.0038575	1.5941e-05
P4	0.99613	0.0038515	1.4971e-05
P5	0.99666	0.0033251	1.3749e-05
P6	0.99673	0.0032616	1.2339e-05
P7	0.99713	0.0028553	1.0185e-05
P8	0.99697	0.0030181	1.1217e-05
P9	0.9969	0.0030894	1.125e-05
P10	0.99663	0.0033609	1.2385e-05
P11	0.99687	0.0031226	1.1603e-05
P12	0.99639	0.0035968	9.7396e-06
P13	0.99486	0.0051276	1.3324e-05
P14	0.99606	0.0039241	1.2095e-05
P15	0.99771	0.0022696	1.8162e-05
A1	0.94507	0.054854	7.6153e-05
A2	0.94516	0.05476	7.4887e-05
A3	0.96544	0.034477	8.2921e-05
A4	0.92366	0.07626	8.1924e-05
A5	0.96899	0.030911	0.00010293
A6	0.92515	0.074767	8.3576e-05
A7	0.9324	0.067528	7.2345e-05
A8	0.95329	0.046639	7.0201e-05
A9	0.93193	0.067997	7.1645e-05
A10	0.92124	0.078691	7.0513e-05
A11	0.92139	0.078551	6.2922e-05
A12	0.94851	0.051421	6.5293e-05
A13	0.92002	0.079914	6.637e-05
A14	0.92096	0.078972	6.5183e-05
A15	0.93999	0.059953	6.1095e-05
A16	0.98201	0.017925	6.2494e-05
B1	0.98238	0.017549	6.686e-05
B2	0.96938	0.03055	7.196e-05
B3	0.96758	0.032356	6.2213e-05
B4	0.96531	0.034626	6.3395e-05
B5	0.96592	0.034019	6.2895e-05
B6	0.96962	0.030305	7.1359e-05
B7	0.98623	0.013702	6.6811e-05
B8	0.98112	0.018808	6.754e-05
B9	0.97341	0.026509	7.6062e-05
B10	0.96545	0.034466	8.1626e-05
B11	0.95611	0.043831	6.1198e-05
B12	0.94967	0.050273	5.7997e-05
B13	0.9658	0.034134	6.1598e-05
B14	0.97344	0.026479	8.3165e-05
B15	0.98563	0.014317	5.318e-05
B16	0.96805	0.031879	6.6228e-05
C1	0.99568	0.0043061	1.2885e-05
C2	0.96857	0.031343	8.6778e-05
C3	0.97105	0.028858	9.2085e-05
C4	0.96149	0.038368	0.00014561
C5	0.96751	0.032406	8.8623e-05
C6	0.96545	0.034477	6.9265e-05
C7	0.96521	0.034731	5.733e-05
C8	0.96471	0.035243	5.1347e-05
C9	0.97063	0.029317	5.8081e-05
C10	0.97746	0.022426	0.0001115
C11	0.97091	0.028984	0.00010375
C12	0.97234	0.02757	9.3721e-05
C13	0.97965	0.020262	8.7605e-05
C14	0.98865	0.011245	0.00010228
C15	0.98464	0.013219	0.0021395
C16	0.92142	0.075018	0.003567
D1	0.97682	0.023106	7.6278e-05
D2	0.98071	0.019217	7.0511e-05
D3	0.97816	0.021757	7.8239e-05
D4	0.97697	0.022917	0.0001138
D5	0.97505	0.024849	0.00010122
D6	0.97082	0.029107	7.0083e-05
D7	0.96987	0.030068	6.3755e-05
D8	0.94524	0.05466	0.00010469
D9	0.98533	0.014618	5.4327e-05
D10	0.96579	0.034104	0.00010618
D11	0.98829	0.011675	3.8907e-05
D12	0.98669	0.013247	6.1442e-05
D13	0.97727	0.02261	0.00011798
D14	0.98662	0.013314	6.5223e-05
D15	0.98993	0.0099686	0.00010627
D16	0.9909	0.0090055	9.9406e-05
E1	0.95521	0.044635	0.00015678
E2	0.96925	0.030655	9.6366e-05
E3	0.95412	0.045782	9.5088e-05
E4	0.96064	0.039263	9.9119e-05
E5	0.96216	0.037724	0.00011512
E6	0.97541	0.024502	8.6532e-05
E7	0.97198	0.027935	8.3631e-05
E8	0.9559	0.044013	8.9574e-05
E9	0.96354	0.036393	6.378e-05
E10	0.95121	0.048697	9.1133e-05
E11	0.95429	0.045615	9.3261e-05
E12	0.9622	0.037691	0.00010532
E13	0.98336	0.016554	8.3153e-05
F1	0.95274	0.047152	0.00011301
F2	0.96787	0.032038	8.8191e-05
F3	0.96403	0.035863	0.00010847
F4	0.96097	0.038944	8.8898e-05
F5	0.98213	0.017815	5.1285e-05
F6	0.9856	0.014356	4.5849e-05
F7	0.96921	0.030693	9.9725e-05
F8	0.96884	0.031082	7.8708e-05
F9	0.97043	0.029455	0.00011465
F10	0.95239	0.047319	0.00029104
G1	0.97671	0.023193	9.501e-05
G2	0.95622	0.043616	0.00016093
G3	0.96647	0.033431	9.6888e-05
G4	0.96902	0.030896	8.2135e-05
G5	0.9723	0.027635	6.4922e-05
G6	0.97309	0.026851	6.4223e-05
G7	0.97581	0.02412	7.0153e-05
G8	0.97326	0.026648	8.8503e-05
G9	0.9674	0.032504	9.7042e-05
G10	0.97289	0.027038	7.517e-05
G11	0.97974	0.020198	5.9958e-05
G12	0.97803	0.021888	7.9797e-05
G13	0.99169	0.0082789	2.6609e-05
G14	0.97211	0.02775	0.00013851
G15	0.98027	0.019632	9.6006e-05
G16	0.95804	0.041583	0.0003811
H1	0.98072	0.019157	0.00012148
H2	0.97716	0.022637	0.00019858
H3	0.96989	0.029922	0.00018731
H4	0.97541	0.024505	8.1824e-05
H5	0.97139	0.028512	9.3854e-05
H6	0.98484	0.015075	8.8273e-05
H7	0.98287	0.017064	6.1613e-05
H8	0.99205	0.0079225	2.345e-05
H9	0.9816	0.018345	5.1998e-05
H10	0.98561	0.01435	4.468e-05
H11	0.97168	0.028216	0.00010188
H12	0.98369	0.016225	8.9635e-05
I1	0.96097	0.038834	0.00019487
I2	0.96754	0.032317	0.00014589
I3	0.97201	0.027802	0.00018356
I4	0.96438	0.035377	0.000242
I5	0.97913	0.020723	0.00015081
I6	0.96397	0.035838	0.00018701
I7	0.9821	0.01781	9.1859e-05
I8	0.96647	0.033425	0.00010473
I9	0.96122	0.03867	0.0001069
I10	0.9487	0.05119	0.00010457
I11	0.94147	0.058435	9.8816e-05
I12	0.95983	0.040079	9.2804e-05
I13	0.97962	0.020295	8.9074e-05
I14	0.98373	0.016187	7.9921e-05
I15	0.98655	0.013368	7.8158e-05
I16	0.98515	0.01476	9.1917e-05
J1	0.95087	0.048975	0.0001531
J2	0.93926	0.060578	0.00016615
J3	0.94863	0.05124	0.00013405
J4	0.95996	0.039904	0.00013587
J5	0.94998	0.049851	0.00016826
J6	0.96043	0.03946	0.00010578
J7	0.9676	0.03232	7.9836e-05
J8	0.95226	0.047647	9.2209e-05
J9	0.94093	0.058982	9.056e-05
J10	0.89748	0.10242	0.00010606
J11	0.86818	0.13172	9.839e-05
J12	0.86459	0.13532	9.1649e-05
J13	0.86277	0.13713	9.3587e-05
J14	0.93408	0.065817	0.00010402
K1	0.97411	0.025806	8.1251e-05
K2	0.97409	0.025825	8.1401e-05
K3	0.94516	0.054753	9.171e-05
K4	0.94405	0.055856	9.7726e-05
K5	0.97348	0.026434	8.501e-05
K6	0.9587	0.041212	9.0266e-05
K7	0.96081	0.03912	7.2661e-05
K8	0.95103	0.048897	7.5335e-05
K9	0.9545	0.045439	6.0584e-05
K10	0.92727	0.072651	8.1264e-05
K11	0.92876	0.071161	8.0397e-05
K12	0.94481	0.055105	8.1104e-05
K13	0.94379	0.056125	8.8083e-05
K14	0.95024	0.049655	0.00010293
L1	0.93308	0.066712	0.0002106
L2	0.96763	0.032298	7.3369e-05
L3	0.96862	0.031278	0.00010001
L4	0.95911	0.040753	0.00014061
L5	0.95168	0.048229	8.8538e-05
L6	0.95288	0.04705	7.0025e-05
L7	0.95159	0.048343	6.1749e-05
L8	0.95096	0.048986	5.383e-05
L9	0.94482	0.055128	5.5273e-05
L10	0.93929	0.060647	6.1921e-05
L11	0.94215	0.057783	6.2715e-05
L12	0.96139	0.038557	5.1184e-05
L13	0.98313	0.016808	5.8131e-05
L14	0.98793	0.012017	5.1193e-05
L15	0.99185	0.0081331	2.032e-05
L16	0.99757	0.0024311	4.5644e-07
M1	0.96069	0.039233	7.8341e-05
M2	0.9816	0.018315	8.7214e-05
M3	0.98262	0.017295	8.8956e-05
M4	0.97429	0.025611	9.6552e-05
M5	0.97616	0.023758	8.4411e-05
M6	0.95542	0.044489	9.1604e-05
M7	0.98632	0.013607	7.2648e-05
M8	0.94359	0.056256	0.00015937
M9	0.94682	0.05308	0.00010265
M10	0.92959	0.070291	0.00011969
M11	0.93813	0.061759	0.00010706
M12	0.94352	0.056381	0.0001037
N1	0.97942	0.020512	7.2586e-05
N2	0.97155	0.028352	0.00010248
N3	0.97035	0.029551	9.796e-05
N4	0.97382	0.0261	7.8513e-05
N5	0.96196	0.03793	0.00010735
N6	0.9831	0.016861	4.1796e-05
N7	0.98271	0.01724	5.0599e-05
N8	0.97742	0.022513	6.5318e-05
N9	0.96362	0.036263	0.00011216
N10	0.98078	0.019128	8.9483e-05
O1	0.94543	0.054383	0.00018843
O2	0.97758	0.022326	8.8991e-05
O3	0.972	0.027761	0.00023704
O4	0.96467	0.03504	0.00028849
O5	0.97794	0.021966	9.7547e-05
O6	0.9778	0.022125	7.6012e-05
O7	0.97318	0.026739	7.8448e-05
O8	0.95409	0.045809	0.00010141
O9	0.9433	0.056593	0.00010894
O10	0.92502	0.074817	0.00015861
O11	0.97957	0.020339	8.8841e-05
P1	0.93768	0.062222	0.00010085
P2	0.95028	0.049615	0.00010563
P3	0.97544	0.024475	8.5504e-05
P4	0.97179	0.028121	9.0645e-05
P5	0.97413	0.025777	9.2056e-05
P6	0.97323	0.026688	8.4317e-05
P7	0.97825	0.021685	6.1838e-05
P8	0.97436	0.025566	7.1332e-05
P9	0.96455	0.035374	7.6837e-05
P10	0.95017	0.049727	0.00010702
P11	0.96403	0.035889	7.849e-05
P12	0.9509	0.049048	5.4178e-05
P13	0.89493	0.10496	0.0001064
P14	0.92025	0.07965	0.00010504
P15	0.94817	0.05148	0.00035479
A1	0.94407	0.055896	2.9469e-05
A2	0.94177	0.058199	2.929e-05
A3	0.96642	0.033552	3.0913e-05
A4	0.92394	0.076032	2.6837e-05
A5	0.97265	0.027315	3.3947e-05
A6	0.92108	0.078888	2.7656e-05
A7	0.92891	0.07107	2.4453e-05
A8	0.94986	0.050118	2.4426e-05
A9	0.93118	0.068801	2.3305e-05
A10	0.92322	0.076757	2.3087e-05
A11	0.92167	0.078313	2.1422e-05
A12	0.94986	0.05012	2.2359e-05
A13	0.9204	0.079583	2.1725e-05
A14	0.92601	0.073965	2.08e-05
A15	0.9442	0.055778	2.1189e-05
A16	0.98394	0.016036	2.1619e-05
B1	0.98394	0.016034	2.903e-05
B2	0.97282	0.027148	2.8549e-05
B3	0.97141	0.028563	2.515e-05
B4	0.96995	0.030031	2.4131e-05
B5	0.96999	0.029989	2.3297e-05
B6	0.9685	0.031475	2.6497e-05
B7	0.98832	0.011651	2.7567e-05
B8	0.98076	0.019213	2.7788e-05
B9	0.97218	0.027783	3.2451e-05
B10	0.94196	0.058011	3.0234e-05
B11	0.94255	0.057432	2.1204e-05
B12	0.94535	0.054632	1.9033e-05
B13	0.95738	0.042594	2.2171e-05
B14	0.97414	0.025824	3.1896e-05
B15	0.98732	0.01266	2.1801e-05
B16	0.97995	0.02003	2.2718e-05
C1	0.97333	0.02664	3.4652e-05
C2	0.97481	0.025155	3.1346e-05
C3	0.9721	0.027866	3.6789e-05
C4	0.9708	0.029154	4.1547e-05
C5	0.96994	0.030032	3.038e-05
C6	0.96187	0.03811	2.4563e-05
C7	0.95761	0.042367	2.1769e-05
C8	0.95308	0.046895	2.1224e-05
C9	0.964	0.035975	2.1034e-05
C10	0.97895	0.021017	3.5485e-05
C11	0.96566	0.03431	3.2958e-05
C12	0.97386	0.026116	2.6214e-05
C13	0.98158	0.018393	2.4474e-05
C14	0.9934	0.0065839	2.023e-05
C15	0.99337	0.0066114	1.6858e-05
C16	0.99434	0.0056339	2.5429e-05
D1	0.97998	0.019994	2.9145e-05
D2	0.98316	0.016809	3.2461e-05
D3	0.98235	0.017617	3.4017e-05
D4	0.97889	0.021074	4.1331e-05
D5	0.97571	0.024257	3.6247e-05
D6	0.97019	0.029789	2.5652e-05
D7	0.96615	0.033822	2.3581e-05
D8	0.94896	0.05101	3.0195e-05
D9	0.98612	0.01386	2.1664e-05
D10	0.97434	0.025633	3.139e-05
D11	0.9909	0.009084	1.8601e-05
D12	0.99094	0.0090402	2.1824e-05
D13	0.98833	0.011645	2.7097e-05
D14	0.99217	0.0078082	2.1197e-05
D15	0.99211	0.0078484	4.2017e-05
D16	0.99222	0.0077468	3.7691e-05
E1	0.96908	0.030854	6.8544e-05
E2	0.97025	0.029706	4.1379e-05
E3	0.9595	0.040468	3.5092e-05
E4	0.96001	0.039955	3.5905e-05
E5	0.95669	0.043269	4.0975e-05
E6	0.97888	0.021088	3.4617e-05
E7	0.97339	0.026579	2.982e-05
E8	0.95697	0.043	3.2126e-05
E9	0.95697	0.043003	3.1663e-05
E10	0.95443	0.045538	3.491e-05
E11	0.95476	0.045203	3.8978e-05
E12	0.96897	0.030993	3.7664e-05
E13	0.98798	0.01198	3.5763e-05
F1	0.96575	0.034206	3.8952e-05
F2	0.96634	0.033626	3.8325e-05
F3	0.97328	0.026673	4.2538e-05
F4	0.96026	0.039694	4.2588e-05
F5	0.97854	0.021431	2.8631e-05
F6	0.98412	0.015851	2.6084e-05
F7	0.97806	0.021899	3.8568e-05
F8	0.97794	0.022027	3.3777e-05
F9	0.98531	0.01466	3.48e-05
F10	0.98728	0.012655	6.6443e-05
G1	0.97823	0.021731	3.5446e-05
G2	0.9578	0.042141	5.8363e-05
G3	0.96597	0.033993	3.9177e-05
G4	0.96961	0.030363	3.1656e-05
G5	0.96999	0.029979	2.8054e-05
G6	0.97228	0.02769	2.682e-05
G7	0.97331	0.026663	2.8006e-05
G8	0.97166	0.028307	3.1611e-05
G9	0.9676	0.032367	3.3809e-05
G10	0.9768	0.023179	2.6037e-05
G11	0.98317	0.016801	2.3961e-05
G12	0.98709	0.012886	2.3729e-05
G13	0.99412	0.0058679	1.3555e-05
G14	0.98683	0.013143	3.0713e-05
G15	0.98986	0.010112	2.5009e-05
G16	0.99068	0.0092805	3.8186e-05
H1	0.98482	0.01513	5.3228e-05
H2	0.98374	0.016196	6.4236e-05
H3	0.97817	0.021766	6.3586e-05
H4	0.9798	0.020164	3.3301e-05
H5	0.97651	0.023456	3.532e-05
H6	0.98204	0.01792	4.0324e-05
H7	0.97976	0.020212	2.95e-05
H8	0.98483	0.015152	2.1375e-05
H9	0.97485	0.025124	2.5888e-05
H10	0.97973	0.020252	2.1821e-05
H11	0.97714	0.022831	3.1106e-05
H12	0.9879	0.012067	3.0091e-05
I1	0.97911	0.020828	6.6139e-05
I2	0.98147	0.018483	4.939e-05
I3	0.98153	0.018402	7.2096e-05
I4	0.98292	0.01702	5.4883e-05
I5	0.98627	0.013684	4.3952e-05
I6	0.97669	0.023261	4.8278e-05
I7	0.97667	0.0233	3.3881e-05
I8	0.9603	0.03967	3.2351e-05
I9	0.95493	0.045035	3.2315e-05
I10	0.94336	0.056606	3.1286e-05
I11	0.93981	0.060158	2.8763e-05
I12	0.97277	0.027201	2.579e-05
I13	0.98709	0.012886	2.8507e-05
I14	0.99	0.0099723	2.6232e-05
I15	0.991	0.0089785	2.6221e-05
I16	0.99016	0.0098158	2.8567e-05
J1	0.97669	0.02326	4.9592e-05
J2	0.96929	0.030661	5.2001e-05
J3	0.96741	0.032538	5.2779e-05
J4	0.97291	0.027047	4.7236e-05
J5	0.96631	0.033637	5.4951e-05
J6	0.97638	0.023595	3.0015e-05
J7	0.97495	0.025022	2.9922e-05
J8	0.96641	0.033554	3.3109e-05
J9	0.96056	0.039406	3.2042e-05
J10	0.93826	0.061711	3.3689e-05
J11	0.92708	0.072892	2.9236e-05
J12	0.91577	0.084204	2.9229e-05
J13	0.90586	0.094111	3.2121e-05
J14	0.95654	0.043419	3.5793e-05
K1	0.97805	0.021918	3.1725e-05
K2	0.97805	0.02192	3.1721e-05
K3	0.95622	0.043744	3.4916e-05
K4	0.96136	0.03861	3.4656e-05
K5	0.97535	0.024619	3.5179e-05
K6	0.96795	0.032023	3.2034e-05
K7	0.96439	0.035582	2.8767e-05
K8	0.95473	0.045245	2.9299e-05
K9	0.9542	0.045779	2.5486e-05
K10	0.9391	0.060868	2.8592e-05
K11	0.93831	0.061666	2.8151e-05
K12	0.94956	0.050407	3.0649e-05
K13	0.95559	0.044378	3.2688e-05
K14	0.96915	0.030813	3.7986e-05
L1	0.97884	0.021128	2.7325e-05
L2	0.97481	0.025164	2.642e-05
L3	0.97656	0.023408	3.4712e-05
L4	0.97256	0.027407	3.4075e-05
L5	0.95036	0.049612	2.7102e-05
L6	0.94934	0.050638	2.3391e-05
L7	0.94366	0.05632	2.1698e-05
L8	0.93942	0.060556	2.0491e-05
L9	0.94212	0.05786	1.839e-05
L10	0.93608	0.063902	2.1613e-05
L11	0.94325	0.05673	2.1221e-05
L12	0.96046	0.039519	1.9625e-05
L13	0.98759	0.012387	2.051e-05
L14	0.99368	0.0063021	1.8077e-05
L15	0.99489	0.0051016	7.9655e-06
L16	0.99689	0.0031084	1.7574e-06
M1	0.97347	0.026503	2.6147e-05
M2	0.98449	0.015479	3.2689e-05
M3	0.97998	0.01998	3.8991e-05
M4	0.9781	0.021867	3.6873e-05
M5	0.97159	0.028378	3.4838e-05
M6	0.9547	0.045267	3.6269e-05
M7	0.98459	0.015376	3.0741e-05
M8	0.93662	0.063334	4.751e-05
M9	0.9316	0.06837	3.3446e-05
M10	0.92704	0.072925	3.136e-05
M11	0.93137	0.068598	3.1662e-05
M12	0.94102	0.05895	3.354e-05
N1	0.9832	0.016772	2.7268e-05
N2	0.97748	0.022478	3.9234e-05
N3	0.97637	0.023588	3.8038e-05
N4	0.98117	0.018803	2.7879e-05
N5	0.97955	0.020419	2.9312e-05
N6	0.98563	0.01435	2.2646e-05
N7	0.98634	0.013639	2.2847e-05
N8	0.9834	0.016576	2.6499e-05
N9	0.97873	0.021232	3.411e-05
N10	0.98967	0.010306	2.8892e-05
O1	0.9697	0.030235	6.165e-05
O2	0.98498	0.01499	3.5026e-05
O3	0.98208	0.017833	9.1585e-05
O4	0.98042	0.019482	9.5299e-05
O5	0.98179	0.018168	4.2235e-05
O6	0.98306	0.016907	2.9602e-05
O7	0.97616	0.023805	3.3702e-05
O8	0.97315	0.026815	3.3273e-05
O9	0.96994	0.030023	3.2857e-05
O10	0.96704	0.032921	3.7494e-05
O11	0.98787	0.012096	3.2893e-05
P1	0.96426	0.035702	3.7615e-05
P2	0.97085	0.029112	3.7121e-05
P3	0.98282	0.017149	3.1351e-05
P4	0.97886	0.021104	3.311e-05
P5	0.97947	0.020501	3.3979e-05
P6	0.97986	0.020108	3.0566e-05
P7	0.98021	0.019762	2.6733e-05
P8	0.97332	0.02665	3.2587e-05
P9	0.97773	0.022245	2.7243e-05
P10	0.97041	0.029552	3.6535e-05
P11	0.97623	0.023741	2.7275e-05
P12	0.97283	0.02715	1.7257e-05
P13	0.94709	0.052876	3.083e-05
P14	0.95657	0.043395	3.2361e-05
P15	0.9721	0.027864	3.2568e-05
A1	0.94451	0.05505	0.00044064
A2	0.95082	0.0486	0.00058024
A3	0.93171	0.067113	0.0011768
A4	0.95695	0.042319	0.00073191
A5	0.9702	0.029318	0.00048326
A6	0.97494	0.024711	0.00034417
A7	0.94898	0.050445	0.00057314
A8	0.96291	0.036412	0.00068245
A9	0.9701	0.029669	0.00022634
A10	0.96354	0.036178	0.00028068
A11	0.92655	0.072423	0.0010259
A12	0.90337	0.095697	0.00093397
A13	0.95094	0.048693	0.00036322
A14	0.97388	0.02573	0.00039222
A15	0.98074	0.018608	0.00065501
A16	0.98105	0.016477	0.002474
B1	0.97239	0.026898	0.00071039
B2	0.94381	0.055372	0.00081571
B4	0.90043	0.097608	0.0019574
B5	0.9088	0.089703	0.0014962
B6	0.96938	0.030193	0.00043082
B7	0.96721	0.032344	0.00044994
B8	0.97693	0.022795	0.00027642
B9	0.97324	0.026517	0.00024556
B10	0.96338	0.03634	0.00027782
B11	0.97004	0.029739	0.00022156
B12	0.93144	0.067716	0.00084137
[truncated: 4,362 more rows]
